# Supplementary material for: Wide‐ranging genetic variation in sensitivity to rapamycin in Drosophila melanogaster
Source: Aging Cell. 2024 Aug 12;23(11):e14292. doi: 10.1111/acel.14292 (PMC11561674; doi:10.1111/acel.14292)
Supplement: Supplementary file 2 — Table S1. [file ACEL-23-e14292-s003.xlsx]

## Sheet: SUPPLEMENTARY TABLE 1
Supplementary table 1. Pupation time (mean, median, variance, standard deviation (SD), standard error of the mean (SEM), and number of pupa scored (N)) for control (EtOH - gray) and rapamycin (Rapa - red) treated Drosophila lines and pupation time difference (yellow) with pooled standard error (SE) between Rapa and EtOH treated lines. All values in days, except N.
Line	Treatment	Mean	Median	Variance	SD	SEM	N	Treatment	Mean	Median	Variance	SD	SEM	N	Pupation time difference	SE
646	EtOH	11.66	10.46	12	3.46	0.36	93	Rapa	11.14	10.46	5.5	2.35	0.32	53	-0.52	0.48
307	EtOH	12.23	11.46	2.11	1.45	0.23	40	Rapa	11.81	11.46	0.36	0.6	0.35	3	-0.42	0.41
383	EtOH	9.25	8.64	1.91	1.38	0.14	93	Rapa	8.84	8.64	0.5	0.71	0.07	99	-0.41	0.16
42	EtOH	8.86	8.6	2.78	1.67	0.25	46	Rapa	8.57	7.72	3.46	1.86	0.24	59	-0.3	0.35
324	EtOH	9.94	9.42	0.5	0.71	0.07	91	Rapa	9.85	9.42	1.19	1.09	0.11	102	-0.09	0.13
441	EtOH	6.91	6.44	1.21	1.1	0.12	87	Rapa	6.84	6.44	0.93	0.96	0.1	93	-0.07	0.15
535	EtOH	10.91	10.72	0.92	0.96	0.1	95	Rapa	10.85	10.72	1.4	1.18	0.12	102	-0.06	0.15
153	EtOH	10.73	10.63	2.58	1.61	0.24	43	Rapa	10.68	10.63	1.14	1.07	0.13	69	-0.05	0.28
142	EtOH	8.5	7.72	3.84	1.96	0.38	26	Rapa	8.51	8.6	0.78	0.89	0.19	22	0.01	0.43
177	EtOH	11.73	11.46	0.84	0.92	0.1	91	Rapa	11.74	11.46	2.09	1.45	0.15	95	0.01	0.18
176	EtOH	10.43	10.46	0.63	0.79	0.08	97	Rapa	10.45	10.46	1.95	1.4	0.14	98	0.02	0.16
486	EtOH	7.65	7.46	0.32	0.57	0.07	64	Rapa	7.7	7.46	0.62	0.79	0.12	46	0.06	0.14
100	EtOH	11.77	11.46	3.54	1.88	0.23	67	Rapa	11.87	11.46	1.23	1.11	0.12	83	0.1	0.26
371	EtOH	9.59	9.42	1.28	1.13	0.11	103	Rapa	9.72	9.42	0.46	0.68	0.07	99	0.14	0.13
359	EtOH	10.59	10.46	0.37	0.61	0.06	106	Rapa	10.75	10.46	0.56	0.75	0.07	99	0.16	0.1
555	EtOH	9.13	8.64	0.64	0.8	0.09	78	Rapa	9.3	9.58	0.57	0.76	0.08	82	0.18	0.12
69	EtOH	11.86	11.46	0.71	0.84	0.12	53	Rapa	12.07	11.46	1.12	1.06	0.14	57	0.21	0.18
397	EtOH	10.52	10.46	0.96	0.98	0.15	42	Rapa	10.74	10.46	0.65	0.8	0.14	35	0.22	0.2
375	EtOH	8.48	8.47	0.38	0.61	0.06	92	Rapa	8.77	8.47	1.68	1.3	0.12	109	0.3	0.14
712	EtOH	10.05	9.58	1.77	1.33	0.16	70	Rapa	10.36	9.58	1.92	1.39	0.15	84	0.3	0.22
761	EtOH	10.95	10.54	0.6	0.78	0.08	87	Rapa	11.26	10.54	2.78	1.67	0.22	56	0.31	0.24
195	EtOH	9.86	9.63	5.71	2.39	0.25	92	Rapa	10.25	9.63	3.42	1.85	0.19	93	0.39	0.31
26	EtOH	9.99	9.64	3.17	1.78	0.2	81	Rapa	10.39	10.46	1.21	1.1	0.13	71	0.4	0.24
386	EtOH	8.92	8.64	0.53	0.73	0.08	91	Rapa	9.33	8.64	1.95	1.4	0.14	101	0.41	0.16
505	EtOH	9.15	8.64	1.09	1.04	0.12	81	Rapa	9.57	8.64	2.72	1.65	0.17	93	0.41	0.21
40	EtOH	8.37	8.6	0.56	0.75	0.11	46	Rapa	8.87	8.6	0.54	0.74	0.09	65	0.5	0.14
360	EtOH	9.04	8.64	0.51	0.72	0.07	105	Rapa	9.57	9.58	0.34	0.58	0.06	106	0.53	0.09
440	EtOH	9.37	8.64	1.23	1.11	0.11	111	Rapa	9.91	9.58	2.07	1.44	0.13	115	0.54	0.17
377	EtOH	9.64	9.58	2.28	1.51	0.21	53	Rapa	10.18	9.11	9.22	3.04	0.48	40	0.54	0.52
890	EtOH	8.68	8.51	0.52	0.72	0.07	94	Rapa	9.27	9.42	0.72	0.85	0.09	93	0.58	0.12
765	EtOH	9.23	9.68	1.84	1.35	0.16	70	Rapa	9.84	9.68	4.85	2.2	0.25	78	0.61	0.3
28	EtOH	10.07	9.63	0.66	0.81	0.1	62	Rapa	10.74	10.43	1.2	1.09	0.13	69	0.67	0.17
804	EtOH	10.18	9.47	3.47	1.86	0.19	97	Rapa	10.88	9.47	12.75	3.57	0.37	95	0.7	0.41
853	EtOH	10.14	10.54	0.31	0.56	0.05	110	Rapa	10.87	10.54	1.19	1.09	0.11	94	0.73	0.12
129	EtOH	11.31	11.67	1.73	1.31	0.18	53	Rapa	12.07	11.67	1.34	1.16	0.16	52	0.76	0.24
437	EtOH	9.29	9.68	0.84	0.92	0.09	96	Rapa	10.06	9.68	0.49	0.7	0.07	90	0.77	0.12
88	EtOH	9.1	8.6	0.63	0.79	0.08	93	Rapa	9.9	9.55	5.63	2.37	0.28	72	0.8	0.29
812	EtOH	9.29	9.47	0.78	0.88	0.11	63	Rapa	10.1	10.54	0.99	1	0.13	59	0.81	0.17
W1118	EtOH	8.3	8.5	0.92	0.96	0.03	1063	Rapa	9.17	9.42	1.17	1.08	0.03	1011	0.86	0.04
235	EtOH	9.18	9.64	0.41	0.64	0.06	112	Rapa	10.05	9.64	3.19	1.79	0.17	109	0.88	0.18
374	EtOH	9.36	9.42	0.65	0.81	0.09	76	Rapa	10.26	10.46	0.47	0.69	0.08	84	0.9	0.12
38	EtOH	8.83	8.58	1.18	1.09	0.17	42	Rapa	9.8	9.58	2.06	1.43	0.22	41	0.97	0.28
361	EtOH	10.14	10.71	0.85	0.92	0.09	103	Rapa	11.14	10.71	0.65	0.81	0.08	106	1	0.12
584	EtOH	8.05	8.47	0.5	0.71	0.07	100	Rapa	9.06	8.47	1.53	1.24	0.13	92	1	0.15
705	EtOH	8.16	8.47	1.05	1.02	0.13	66	Rapa	9.23	8.47	3.04	1.74	0.22	62	1.07	0.25
559	EtOH	9.88	9.58	4.61	2.15	0.28	58	Rapa	10.94	10.72	4.08	2.02	0.29	49	1.07	0.4
379	EtOH	8.51	8.64	1.58	1.26	0.18	51	Rapa	9.58	9.58	2.19	1.48	0.23	42	1.07	0.29
109	EtOH	10.34	9.42	3.54	1.88	0.24	60	Rapa	11.41	10.46	1.43	1.2	0.2	36	1.07	0.31
336	EtOH	9.09	8.5	2.21	1.49	0.19	64	Rapa	10.19	10.46	0.46	0.68	0.1	51	1.1	0.21
310	EtOH	11.28	11.46	1.7	1.3	0.13	104	Rapa	12.41	12.5	2.82	1.68	0.18	91	1.13	0.22
315	EtOH	9.44	9.58	0.56	0.75	0.08	83	Rapa	10.57	10.72	2.07	1.44	0.2	50	1.13	0.22
566	EtOH	10.2	9.58	0.96	0.98	0.11	79	Rapa	11.41	10.72	5.81	2.41	0.28	72	1.22	0.3
716	EtOH	10.03	10.54	0.54	0.74	0.08	88	Rapa	11.27	11.54	1.17	1.08	0.11	93	1.24	0.14
239	EtOH	8.66	8.5	1.29	1.13	0.11	106	Rapa	9.9	9.64	0.59	0.77	0.08	101	1.24	0.13
229	EtOH	10.69	10.46	1.23	1.11	0.11	98	Rapa	11.95	11.46	0.79	0.89	0.09	94	1.26	0.14
380	EtOH	8.27	8.47	0.37	0.61	0.06	100	Rapa	9.54	9.68	2.77	1.67	0.18	89	1.26	0.19
395	EtOH	8.72	8.64	0.61	0.78	0.08	96	Rapa	9.99	9.58	1.34	1.16	0.12	86	1.27	0.15
892	EtOH	9.7	9.47	0.5	0.71	0.09	60	Rapa	10.99	10.54	3.85	1.96	0.26	59	1.29	0.27
59	EtOH	9.94	9.64	0.34	0.58	0.06	101	Rapa	11.23	10.46	6.46	2.54	0.29	75	1.29	0.3
217	EtOH	9.93	9.58	1.05	1.03	0.11	86	Rapa	11.28	11.67	0.88	0.94	0.1	90	1.36	0.15
228	EtOH	9.93	9.58	0.36	0.6	0.06	107	Rapa	11.37	10.63	2.67	1.63	0.16	102	1.44	0.17
627	EtOH	9.44	9.58	0.78	0.88	0.09	99	Rapa	10.9	10.72	1.98	1.41	0.15	90	1.46	0.17
589	EtOH	10.09	10.46	0.42	0.65	0.06	100	Rapa	11.55	11.46	0.63	0.8	0.08	97	1.46	0.1
83	EtOH	9.32	9.55	0.66	0.81	0.06	166	Rapa	10.87	10.63	3.5	1.87	0.15	158	1.55	0.16
321	EtOH	9.26	9.42	1.34	1.16	0.04	774	Rapa	10.84	10.47	2.95	1.72	0.07	620	1.58	0.08
530	EtOH	9.46	9.58	0.44	0.66	0.08	78	Rapa	11.06	10.72	0.43	0.66	0.08	69	1.6	0.11
309	EtOH	11.53	10.46	5.56	2.36	0.24	94	Rapa	13.14	12.04	12.76	3.57	0.58	38	1.61	0.63
850	EtOH	9.6	9.51	1.56	1.25	0.18	50	Rapa	11.22	11.55	0.3	0.55	0.08	53	1.63	0.19
Canton-S	EtOH	7.91	7.68	0.58	0.76	0.02	1035	Rapa	9.55	9.51	2.27	1.51	0.05	1018	1.64	0.05
149	EtOH	10.76	9.63	3.21	1.79	0.18	98	Rapa	12.41	11.58	4.83	2.2	0.22	99	1.64	0.29
426	EtOH	9.76	9.58	3.08	1.75	0.23	59	Rapa	11.44	11.54	0.67	0.82	0.12	48	1.68	0.26
91	EtOH	8.22	7.72	1.47	1.21	0.1	136	Rapa	9.89	8.6	12.09	3.48	0.34	105	1.68	0.35
634	EtOH	9.83	9.58	1.47	1.21	0.22	30	Rapa	11.57	11.54	3.81	1.95	0.42	22	1.73	0.47
93	EtOH	9.89	9.63	1.07	1.04	0.11	90	Rapa	11.63	11.58	1.55	1.24	0.15	69	1.74	0.19
32	EtOH	9.93	9.64	1.49	1.22	0.13	89	Rapa	11.68	11.64	5.56	2.36	0.26	84	1.75	0.29
356	EtOH	9.08	9.47	0.68	0.82	0.09	87	Rapa	10.83	10.54	1.54	1.24	0.15	68	1.75	0.17
365	EtOH	9.15	8.5	2.86	1.69	0.16	117	Rapa	10.93	10.54	4.49	2.12	0.21	105	1.77	0.26
907	EtOH	9.98	9.51	0.84	0.92	0.13	48	Rapa	11.93	11.55	1.84	1.36	0.19	51	1.94	0.23
399	EtOH	9.87	9.42	0.78	0.88	0.09	99	Rapa	11.82	11.46	2.57	1.6	0.16	101	1.95	0.18
350	EtOH	8.98	8.5	0.4	0.63	0.09	55	Rapa	10.94	10.54	1.06	1.03	0.16	43	1.96	0.18
317	EtOH	8.99	8.5	0.69	0.83	0.13	44	Rapa	10.99	10.46	5.27	2.3	0.38	36	2	0.4
551	EtOH	9.99	9.58	0.47	0.69	0.06	112	Rapa	12.01	11.54	3.78	1.94	0.2	98	2.02	0.21
45	EtOH	9.26	9.47	0.68	0.82	0.02	1158	Rapa	11.33	10.72	4.21	2.05	0.1	417	2.07	0.1
783	EtOH	10.57	10.54	0.52	0.72	0.07	102	Rapa	12.64	11.54	9.41	3.07	0.42	53	2.07	0.43
502	EtOH	10.35	9.58	1.14	1.07	0.12	74	Rapa	12.46	12.58	2.05	1.43	0.21	47	2.11	0.24
385	EtOH	9.64	9.58	0.49	0.7	0.07	98	Rapa	11.78	11.54	2.09	1.45	0.15	88	2.14	0.17
31	EtOH	9.26	8.5	2.51	1.58	0.22	51	Rapa	11.42	11.58	1.57	1.25	0.17	55	2.16	0.28
101	EtOH	8.71	8.5	0.93	0.97	0.12	60	Rapa	10.91	9.63	3.81	1.95	0.26	58	2.2	0.28
492	EtOH	9.84	9.68	0.73	0.85	0.13	44	Rapa	12.08	11.51	2.11	1.45	0.21	48	2.24	0.25
136	EtOH	8.86	8.5	0.31	0.56	0.08	55	Rapa	11.11	9.63	12.8	3.58	0.51	49	2.25	0.52
595	EtOH	9.15	9.42	0.97	0.98	0.13	56	Rapa	11.41	11.46	0.73	0.85	0.12	52	2.26	0.18
390	EtOH	9.65	9.58	2.49	1.58	0.19	67	Rapa	11.92	11.54	1.66	1.29	0.19	48	2.27	0.27
208	EtOH	10.1	10.46	0.43	0.66	0.06	117	Rapa	12.45	12.44	2.6	1.61	0.16	96	2.35	0.18
21	EtOH	8.4	8.5	0.58	0.76	0.08	97	Rapa	10.75	10.43	1.36	1.17	0.12	96	2.35	0.14
362	EtOH	9.38	9.58	1.48	1.22	0.12	99	Rapa	11.76	11.54	1.62	1.27	0.12	104	2.38	0.17
358	EtOH	9.51	9.58	3.53	1.88	0.2	86	Rapa	11.9	11.54	1.63	1.28	0.14	81	2.39	0.25
508	EtOH	8.35	8.5	0.42	0.65	0.07	85	Rapa	10.75	10.46	2.41	1.55	0.17	80	2.4	0.19
332	EtOH	9.02	8.5	3.36	1.83	0.22	72	Rapa	11.44	11.54	1.58	1.26	0.14	79	2.42	0.26
85	EtOH	10.84	9.63	5.84	2.42	0.29	69	Rapa	13.3	12.55	11.44	3.38	0.47	51	2.46	0.56
301	EtOH	9.82	9.63	0.73	0.85	0.11	66	Rapa	12.38	12.55	1.66	1.29	0.21	39	2.57	0.23
738	EtOH	10.86	10.01	7.06	2.66	0.31	74	Rapa	13.43	12.48	7.38	2.72	0.31	79	2.57	0.43
913	EtOH	9.3	9.42	0.38	0.61	0.07	82	Rapa	11.94	11.46	1.28	1.13	0.12	83	2.64	0.14
73	EtOH	9.52	9.63	1.51	1.23	0.13	95	Rapa	12.19	11.58	4.34	2.08	0.22	86	2.67	0.26
391	EtOH	9.17	8.64	1.95	1.4	0.15	91	Rapa	11.85	11.51	1.64	1.28	0.17	56	2.68	0.23
319	EtOH	10.15	9.63	1.97	1.4	0.14	106	Rapa	12.88	12.55	1.48	1.22	0.12	110	2.72	0.18
818	EtOH	11.14	10.71	1.71	1.31	0.16	71	Rapa	13.93	14.58	5.52	2.35	0.43	30	2.79	0.46
805	EtOH	10.96	10.71	0.24	0.49	0.05	93	Rapa	13.81	13.51	2.79	1.67	0.25	43	2.86	0.26
75	EtOH	9.36	9.63	0.53	0.73	0.07	110	Rapa	12.26	11.58	2.83	1.68	0.17	104	2.9	0.18
799	EtOH	9.52	9.42	0.63	0.79	0.11	56	Rapa	12.48	12.56	1.18	1.09	0.17	39	2.96	0.2
859	EtOH	8.04	7.56	0.39	0.63	0.07	90	Rapa	11.09	10.54	1.48	1.22	0.13	89	3.05	0.14
105	EtOH	9.86	9.42	1.15	1.07	0.14	55	Rapa	12.91	10.46	22.13	4.7	0.61	60	3.05	0.62
461	EtOH	11.04	10.72	1.32	1.15	0.12	93	Rapa	14.19	13.64	7.1	2.66	0.3	77	3.15	0.33
790	EtOH	10.16	10.54	1.44	1.2	0.14	70	Rapa	13.35	11.54	21.32	4.62	0.74	39	3.19	0.75
531	EtOH	8.1	7.96	1.55	1.24	0.19	44	Rapa	11.38	10.47	5.26	2.29	0.33	48	3.28	0.38
721	EtOH	8.13	7.71	0.53	0.73	0.07	98	Rapa	11.44	10.42	5.49	2.34	0.25	90	3.31	0.26
427	EtOH	8.91	8.64	0.79	0.89	0.09	102	Rapa	12.35	10.6	8.65	2.94	0.34	77	3.43	0.35
303	EtOH	8.12	7.72	0.35	0.59	0.06	103	Rapa	11.64	9.55	19.67	4.43	0.58	58	3.52	0.59
528	EtOH	8.95	8.47	9.64	3.1	0.52	35	Rapa	12.58	10.47	19.43	4.41	0.66	45	3.63	0.84
370	EtOH	9.4	9.42	2.03	1.43	0.15	95	Rapa	13.1	12.56	8.77	2.96	0.33	82	3.71	0.36
819	EtOH	8.56	8.5	0.21	0.46	0.05	85	Rapa	12.28	11.54	8.02	2.83	0.39	53	3.72	0.39
911	EtOH	9.58	9.42	0.65	0.81	0.07	117	Rapa	13.35	13.47	5.1	2.26	0.24	92	3.77	0.25
41	EtOH	10.59	10.43	1.05	1.02	0.11	82	Rapa	14.38	12.55	19.25	4.39	0.58	58	3.79	0.59
256	EtOH	9.34	9.47	0.71	0.84	0.1	73	Rapa	13.29	12.48	7.1	2.66	0.51	27	3.95	0.52
443	EtOH	10.18	9.58	3.56	1.89	0.24	64	Rapa	14.24	11.51	30.8	5.55	0.7	63	4.06	0.74
630	EtOH	10.23	9.42	3.73	1.93	0.23	72	Rapa	14.3	14.39	2.46	1.57	0.2	62	4.07	0.3
313	EtOH	9.64	9.42	0.93	0.96	0.14	47	Rapa	13.78	13.47	11.06	3.33	0.64	27	4.14	0.66
335	EtOH	8.24	8.5	0.32	0.57	0.05	112	Rapa	12.39	11.54	4.08	2.02	0.35	34	4.15	0.35
405	EtOH	9.07	8.63	0.44	0.66	0.07	83	Rapa	13.27	12.58	9.15	3.02	0.45	45	4.2	0.46
138	EtOH	9.18	9.47	0.44	0.66	0.08	74	Rapa	13.39	13.56	2.02	1.42	0.22	42	4.21	0.23
382	EtOH	9.29	9.58	0.64	0.8	0.09	75	Rapa	13.56	13.64	2.31	1.52	0.18	72	4.27	0.2
822	EtOH	8.97	8.5	0.5	0.71	0.07	107	Rapa	13.72	13.47	2.57	1.6	0.22	51	4.76	0.23
796	EtOH	9.65	9.47	0.56	0.75	0.07	107	Rapa	14.53	14.53	1.26	1.12	0.56	4	4.88	0.57
843	EtOH	9.26	9.47	0.69	0.83	0.1	76	Rapa	14.26	13.56	5.74	2.4	0.39	38	5	0.4
355	EtOH	9.01	8.5	0.32	0.57	0.06	103	Rapa	14.1	10.54	26.58	5.16	0.94	30	5.09	0.94
491	EtOH	8.72	8.63	1.19	1.09	0.12	83	Rapa	13.92	13.64	5.13	2.26	0.58	15	5.2	0.6
181	EtOH	8.82	8.5	2.64	1.63	0.11	216	Rapa	14.35	12.44	21.01	4.58	0.56	68	5.54	0.57
287	EtOH	10.64	10.46	0.72	0.85	0.09	85	Rapa	16.33	15.71	5.42	2.33	0.42	31	5.69	0.43
517	EtOH	9.38	9.58	0.62	0.79	0.08	105	Rapa	15.25	14.75	23.79	4.88	0.62	61	5.87	0.63
776	EtOH	9.05	9.47	0.31	0.55	0.05	117	Rapa	15.03	14.47	8.36	2.89	0.39	55	5.98	0.39
57	EtOH	9.97	9.63	8.55	2.92	0.22	183	Rapa	16.45	14.51	36.06	6.01	0.52	132	6.48	0.57
348	EtOH	8.76	8.51	0.88	0.94	0.09	99	Rapa	15.7	15.46	7.12	2.67	0.37	53	6.94	0.38
318	EtOH	10.26	9.63	0.87	0.93	0.09	111	Rapa	17.34	16.51	14.76	3.84	0.44	77	7.09	0.45
