# Supplementary material for: Wide‐ranging genetic variation in sensitivity to rapamycin in Drosophila melanogaster
Source: Aging Cell. 2024 Aug 12;23(11):e14292. doi: 10.1111/acel.14292 (PMC11561674; doi:10.1111/acel.14292)
Supplement: Supplementary file 3 — Table S2. [file ACEL-23-e14292-s004.csv]

	FBid	SNP	stat	p	FDR	CHR	chrom	BP	GeneName	SeqOnt
819915	FBgn0035708	3L_6608825_SNP	19.7106	9.01E-06	0.9999896	4	3L	6608825	CG8398	INTRON
1131368	FBgn0050121	2R_14627436_SNP	19.43451	1.04E-05	0.9999896	3	2R	14627436	CR30121	EXON
1272724	FBgn0053147	2R_14627436_SNP	19.43451	1.04E-05	0.9999896	3	2R	14627436	Hs3st-A	INTRON
1299397	FBgn0053998	2R_14627436_SNP	19.43451	1.04E-05	0.9999896	3	2R	14627436	CG33998	DOWNSTREAM
138196	FBgn0004240	2R_14753403_SNP	19.14148	1.21E-05	0.9999896	3	2R	14753403	Dpt	SYNONYMOUS_CODING
1551864	FBgn0262481	2R_14753403_SNP	19.14148	1.21E-05	0.9999896	3	2R	14753403	CG43071	UPSTREAM
2221091	NA	3L_12899069_DEL	18.83748	1.42E-05	0.9999896	4	3L	12899069	NA	NA
501950	FBgn0031116	X_20313159_SNP	18.80843	1.45E-05	0.9999896	1	X	20313159	CG1695	SYNONYMOUS_CODING
2220971	NA	3L_12899075_DEL	18.62733	1.59E-05	0.9999896	4	3L	12899075	NA	NA
1474269	FBgn0260945	3L_12790278_SNP	18.46887	1.73E-05	0.9999896	4	3L	12790278	Atg1	INTRON
2221093	NA	3L_12899081_DEL	18.23743	1.95E-05	0.9999896	4	3L	12899081	NA	NA
1189792	FBgn0051774	2L_3953438_SNP	18.01955	2.19E-05	0.9999896	2	2L	3953438	fred	INTRON
138179	FBgn0004240	2R_14753535_SNP	17.93204	2.29E-05	0.9999896	3	2R	14753535	Dpt	SYNONYMOUS_CODING
1551877	FBgn0262481	2R_14753535_SNP	17.93204	2.29E-05	0.9999896	3	2R	14753535	CG43071	UPSTREAM
1634293	FBgn0263995	3R_13753159_DEL	17.91716	2.31E-05	0.9999896	5	3R	13753159	cpo	INTRON
1941574	NA	2R_14757346_INS	17.89068	2.34E-05	0.9999896	3	2R	14757346	NA	NA
111435	FBgn0003429	3R_20516700_DEL	17.79248425	2.46E-05	0.99998956	5	3R	20516700	slo	INTRON
1805736	NA	3R_25470024_SNP	17.57878	2.76E-05	0.9999896	5	3R	25470024	DopR2	INTRON
652077	FBgn0033405	2R_5274681_SNP	17.47074	2.92E-05	0.9999896	3	2R	5274681	CG13954	INTRON
963841	FBgn0038606	3R_14172770_SNP	17.32535	3.15E-05	0.9999896	5	3R	14172770	CG15803	INTRON
995622	FBgn0039050	3R_18920549_SNP	17.31728	3.16E-05	0.9999896	5	3R	18920549	CG17110	INTRON
995749	FBgn0039051	3R_18920549_SNP	17.31728	3.16E-05	0.9999896	5	3R	18920549	CG17109	UPSTREAM
996248	FBgn0039054	3R_18920549_SNP	17.31728	3.16E-05	0.9999896	5	3R	18920549	CG13830	INTRON
1221028	FBgn0052250	3L_4319268_SNP	17.21985	3.33E-05	0.9999896	4	3L	4319268	CG32250	INTRON
1221331	FBgn0052251	3L_4319268_SNP	17.21985	3.33E-05	0.9999896	4	3L	4319268	Claspin	DOWNSTREAM
138199	FBgn0004240	2R_14753297_SNP	17.09808	3.55E-05	0.9999896	3	2R	14753297	Dpt	UTR_5_PRIME
1551880	FBgn0262481	2R_14753297_SNP	17.09808	3.55E-05	0.9999896	3	2R	14753297	CG43071	UPSTREAM
1474210	FBgn0260945	3L_12790254_SNP	17.03063	3.68E-05	0.9999896	4	3L	12790254	Atg1	INTRON
1589588	FBgn0263219	3L_8258977_SNP	17.00249	3.73E-05	0.9999896	4	3L	8258977	Dscam4	INTRON
501968	FBgn0031116	X_20313156_SNP	16.88074	3.98E-05	0.9999896	1	X	20313156	CG1695	NON_SYNONYMOUS_CODING
1838911	NA	3L_11471544_SNP	16.54623	4.75E-05	0.9999896	4	3L	11471544	NA	NA
1252781	FBgn0052683	X_10338870_SNP	16.50968	4.84E-05	0.9999896	1	X	10338870	CG32683	INTRON
1377012	FBgn0086046	X_10338870_SNP	16.50968	4.84E-05	0.9999896	1	X	10338870	snoRNA:Me28S-A1705	UPSTREAM
1798212	NA	2R_15971612_SNP	16.36213	5.23E-05	0.9999896	3	2R	15971612	NA	NA
1589605	FBgn0263219	3L_8258959_SNP	16.32664	5.33E-05	0.9999896	4	3L	8258959	Dscam4	INTRON
944191	FBgn0038258	3R_10578248_SNP	16.19805	5.71E-05	0.9999896	5	3R	10578248	CG7362	NON_SYNONYMOUS_CODING
1625404	FBgn0263929	3R_10578248_SNP	16.19805	5.71E-05	0.9999896	5	3R	10578248	jvl	INTRON
49065	FBgn0000721	2L_3625947_SNP	16.15468347	5.84E-05	0.99998956	2	2L	3625947	for	INTRON
419890	FBgn0028704	2L_9724311_SNP	16.14001	5.88E-05	0.9999896	2	2L	9724311	Nckx30C	INTRON
138188	FBgn0004240	2R_14753457_SNP	16.11564	5.96E-05	0.9999896	3	2R	14753457	Dpt	NON_SYNONYMOUS_CODING
1551883	FBgn0262481	2R_14753457_SNP	16.11564	5.96E-05	0.9999896	3	2R	14753457	CG43071	UPSTREAM
88980	FBgn0003057	X_17121220_SNP	16.11021919	5.98E-05	0.99998956	1	X	17121220	CG10598	UPSTREAM
1838912	NA	3L_11471547_SNP	16.09938	6.01E-05	0.9999896	4	3L	11471547	NA	NA
501947	FBgn0031116	X_20313342_SNP	16.04164	6.20E-05	0.9999896	1	X	20313342	CG1695	SYNONYMOUS_CODING
1747762	NA	2L_11930210_SNP	16.02907	6.24E-05	0.9999896	2	2L	11930210	NA	NA
1867120	NA	3R_25470055_SNP	15.96435	6.45E-05	0.9999896	5	3R	25470055	DopR2	INTRON
1583349	FBgn0263102	2R_6496651_SNP	15.92077	6.60E-05	0.9999896	3	2R	6496651	psq	INTRON
1785440	NA	3R_25469987_SNP	15.8652	6.80E-05	0.9999896	5	3R	25469987	DopR2	INTRON
944190	FBgn0038258	3R_10578253_SNP	15.73933	7.27E-05	0.9999896	5	3R	10578253	CG7362	NON_SYNONYMOUS_CODING
1625472	FBgn0263929	3R_10578253_SNP	15.73933	7.27E-05	0.9999896	5	3R	10578253	jvl	INTRON
1475587	FBgn0260964	2R_9415046_SNP	15.67329	7.53E-05	0.9999896	3	2R	9415046	Vmat	INTRON
814567	FBgn0035625	3L_5633916_SNP	15.65655	7.59E-05	0.9999896	4	3L	5633916	Blimp-1	INTRON
701670	FBgn0034106	2R_12172635_SNP	15.62777	7.71E-05	0.9999896	3	2R	12172635	CG9068	NON_SYNONYMOUS_CODING
1631092	FBgn0263976	2R_12172635_SNP	15.62777	7.71E-05	0.9999896	3	2R	12172635	CR43728	DOWNSTREAM
181807	FBgn0005640	3L_3591071_SNP	15.60128	7.82E-05	0.9999896	4	3L	3591071	Eip63E	INTRON
1131378	FBgn0050121	2R_14627435_SNP	15.58666	7.88E-05	0.9999896	3	2R	14627435	CR30121	EXON
1272723	FBgn0053147	2R_14627435_SNP	15.58666	7.88E-05	0.9999896	3	2R	14627435	Hs3st-A	INTRON
1299396	FBgn0053998	2R_14627435_SNP	15.58666	7.88E-05	0.9999896	3	2R	14627435	CG33998	DOWNSTREAM
642896	FBgn0033155	2R_3165893_SNP	15.4046	8.68E-05	0.9999896	3	2R	3165893	Br140	UPSTREAM
1477578	FBgn0260991	2R_3165893_SNP	15.4046	8.68E-05	0.9999896	3	2R	3165893	Incenp	UPSTREAM
1785441	NA	3R_25470022_SNP	15.3647	8.86E-05	0.9999896	5	3R	25470022	DopR2	INTRON
1785439	NA	3R_25469985_SNP	15.32257	9.06E-05	0.9999896	5	3R	25469985	DopR2	INTRON
1557542	FBgn0262582	3R_16088588_SNP	15.30569	9.14E-05	0.9999896	5	3R	16088588	cic	INTRON
1913008	NA	2R_15722608_SNP	15.30411	9.15E-05	0.9999896	3	2R	15722608	NA	NA
2005285	NA	3R_25470069_SNP	15.29598	9.19E-05	0.9999896	5	3R	25470069	DopR2	INTRON
179307	FBgn0005619	2R_6131141_SNP	15.25722	9.38E-05	0.9999896	3	2R	6131141	Hdc	SYNONYMOUS_CODING
187687	FBgn0005775	3L_4976859_SNP	15.24442	9.45E-05	0.9999896	4	3L	4976859	Con	INTRON
591135	FBgn0032151	2L_9832650_SNP	15.24412	9.45E-05	0.9999896	2	2L	9832650	nAcRalpha-30D	INTRON
963797	FBgn0038606	3R_14172545_SNP	15.09389	0.000102294	0.9999896	5	3R	14172545	CG15803	INTRON
963719	FBgn0038606	3R_14172563_SNP	15.09307	0.000102339	0.9999896	5	3R	14172563	CG15803	INTRON
1747754	NA	2L_11930121_SNP	15.06546	0.000103846	0.9999896	2	2L	11930121	NA	NA
995657	FBgn0039050	3R_18920599_SNP	15.05719	0.000104302	0.9999896	5	3R	18920599	CG17110	SYNONYMOUS_CODING
995734	FBgn0039051	3R_18920599_SNP	15.05719	0.000104302	0.9999896	5	3R	18920599	CG17109	UPSTREAM
996503	FBgn0039054	3R_18920599_SNP	15.05719	0.000104302	0.9999896	5	3R	18920599	CG13830	INTRON
231501	FBgn0011672	3R_16880460_SNP	14.9986	0.000107591	0.9999896	5	3R	16880460	Mvl	INTRON
669867	FBgn0033652	2R_7685764_SNP	14.97958	0.000108681	0.9999896	3	2R	7685764	ths	INTRON
1899351	NA	3R_14531973_SNP	14.92077	0.000112122	0.9999896	5	3R	14531973	VAChT	INTRON
20479	FBgn0000303	3R_14531973_SNP	14.92076569	0.000112122	0.99998956	5	3R	14531973	Cha	INTRON
329009	FBgn0022764	2R_8478539_INS	14.91915	0.000112218	0.9999896	3	2R	8478539	Sin3A	INTRON
1126609	FBgn0050055	2R_8478539_INS	14.91915	0.000112218	0.9999896	3	2R	8478539	CR30055	DOWNSTREAM
682888	FBgn0033851	2R_9414904_SNP	14.88969	0.000113985	0.9999896	3	2R	9414904	CG13332	DOWNSTREAM
1475348	FBgn0260964	2R_9414904_SNP	14.88969	0.000113985	0.9999896	3	2R	9414904	Vmat	INTRON
1093840	FBgn0041111	2L_2898720_SNP	14.88483	0.000114278	0.9999896	2	2L	2898720	lilli	INTRON
669209	FBgn0033652	2R_7685699_SNP	14.86011	0.000115786	0.9999896	3	2R	7685699	ths	INTRON
501938	FBgn0031116	X_20312378_SNP	14.76974	0.000121469	0.9999896	1	X	20312378	CG1695	INTRON
701539	FBgn0034105	2R_12170758_SNP	14.75722	0.000122278	0.9999896	3	2R	12170758	CG7755	UPSTREAM
701602	FBgn0034106	2R_12170758_SNP	14.75722	0.000122278	0.9999896	3	2R	12170758	CG9068	UPSTREAM
138171	FBgn0004240	2R_14753550_SNP	14.71617	0.00012497	0.9999896	3	2R	14753550	Dpt	SYNONYMOUS_CODING
1551872	FBgn0262481	2R_14753550_SNP	14.71617	0.00012497	0.9999896	3	2R	14753550	CG43071	UPSTREAM
138190	FBgn0004240	2R_14753120_SNP	14.70259	0.000125873	0.9999896	3	2R	14753120	Dpt	UPSTREAM
1551908	FBgn0262481	2R_14753120_SNP	14.70259	0.000125873	0.9999896	3	2R	14753120	CG43071	UPSTREAM
243769	FBgn0011983	X_14011419_SNP	14.66594	0.000128344	0.9999896	1	X	14011419	tRNA:S7:12Eg	DOWNSTREAM
1551767	FBgn0262479	2R_14751069_SNP	14.65156	0.000129327	0.9999896	3	2R	14751069	CG43069	DOWNSTREAM
1551807	FBgn0262480	2R_14751069_SNP	14.65156	0.000129327	0.9999896	3	2R	14751069	CG43070	UPSTREAM
119012	FBgn0003515	3L_16492653_SNP	14.64835	0.000129548	0.9999896	4	3L	16492653	st	SYNONYMOUS_CODING
1587014	FBgn0263131	3L_16492653_SNP	14.64835	0.000129548	0.9999896	4	3L	16492653	CG43373	INTRON
814566	FBgn0035625	3L_5633929_INS	14.62506	0.000131159	0.9999896	4	3L	5633929	Blimp-1	INTRON
138147	FBgn0004240	2R_14753650_DEL	14.59148	0.000133517	0.9999896	3	2R	14753650	Dpt	UTR_3_PRIME
1551876	FBgn0262481	2R_14753650_DEL	14.59148	0.000133517	0.9999896	3	2R	14753650	CG43071	UPSTREAM
430919	FBgn0029006	2R_13481447_SNP	14.57066	0.000135	0.9999896	3	2R	13481447	lack	INTRON
