# Supplementary material for: Wide‐ranging genetic variation in sensitivity to rapamycin in Drosophila melanogaster
Source: Aging Cell. 2024 Aug 12;23(11):e14292. doi: 10.1111/acel.14292 (PMC11561674; doi:10.1111/acel.14292)
Supplement: Supplementary file 4 — Table S3. [file ACEL-23-e14292-s006.csv]

Gene	setT	nset	p	FDR	symbol
FBgn0004240	0.0068	11	1.10E-05	0.155	DptA
KEGG	setT	nset	p	FDR	KEGG	pathway
4350	0.168	2182	0.00124	0.14	4350	TGF-beta signaling pathway
4013	0.2903	4069	0.0027	0.153	4013	MAPK signaling pathway - fly
Gene Ontology	setT	nset	p	FDR	GO	GO.name
GO:0045476	0.1978	2051	2.80E-05	0.056	GO:0045476	nurse cell apoptotic process
GO:0048619	0.1677	1799	5.90E-05	0.056	GO:0048619	embryonic hindgut morphogenesis
GO:0035158	0.1938	2062	6.80E-05	0.056	GO:0035158	regulation of tube diameter, open tracheal system
GO:0007352	0.0833	552	7.10E-05	0.056	GO:0007352	zygotic specification of dorsal/ventral axis
GO:0035217	0.0945	763	0.000103	0.056	GO:0035217	labial disc development
GO:0060391	0.0854	597	0.000113	0.056	GO:0060391	positive regulation of SMAD protein signal transduction
GO:0007428	0.2049	2150	0.000115	0.056	GO:0007428	primary branching, open tracheal system
GO:0007458	0.1242	1268	0.00013	0.056	GO:0007458	progression of morphogenetic furrow involved in compound eye morphogenesis
GO:0007516	0.134	1249	0.00014	0.056	GO:0007516	hemocyte development
GO:0007429	0.1928	1894	0.00016	0.056	GO:0007429	secondary branching, open tracheal system
GO:0016015	0.0929	750	0.00017	0.056	GO:0016015	morphogen activity
GO:0010862	0.0935	771	0.0003	0.077	GO:0010862	positive regulation of pathway-restricted SMAD protein phosphorylation
GO:0048468	0.0935	771	0.0003	0.077	GO:0048468	cell development
GO:0005160	0.0935	771	0.0003	0.077	GO:0005160	transforming growth factor beta receptor binding
GO:0007313	0.1456	1519	0.00032	0.077	GO:0007313	maternal specification of dorsal/ventral axis, oocyte, soma encoded
GO:0035168	0.0958	847	0.00038	0.086	GO:0035168	larval lymph gland hemocyte differentiation
GO:0043408	0.0955	829	0.00043	0.091	GO:0043408	regulation of MAPK cascade
GO:0060438	0.1838	1847	0.00046	0.092	GO:0060438	trachea development
GO:0007440	0.127	1457	0.00075	0.142	GO:0007440	foregut morphogenesis
GO:0048636	0.246	3013	0.00081	0.146	GO:0048636	positive regulation of muscle organ development
GO:0036098	0.1311	1531	0.00098	0.168	GO:0036098	male germ-line stem cell population maintenance
GO:0000502	0.0428	514	0.0011	0.173	GO:0000502	proteasome complex
GO:0005125	0.1068	1100	0.0011	0.173	GO:0005125	cytokine activity
