# Supplementary material for: Wide‐ranging genetic variation in sensitivity to rapamycin in Drosophila melanogaster
Source: Aging Cell. 2024 Aug 12;23(11):e14292. doi: 10.1111/acel.14292 (PMC11561674; doi:10.1111/acel.14292)
Supplement: Supplementary file 5 — Table S4. [file ACEL-23-e14292-s002.xlsx]

## Sheet: SUPPLEMENTARY TABLE 4 univariat
Supplementary Table 4. Univariate analysis of metabolites. Results from a linear mixed model of the effect of rapamycin treatment, rapamycin-sensitivity pehnotype, and their interaction, on metabolite levels, along with genotype as a random effect (Methods). The beta coefficient from the effect of rapamycin on each metabolite, along wih the corresponding FDR-corrected P values. Data were generate…
metabolite	beta_resistant	beta_sensitive	FDR_resistant	FDR_sensitive
Ethanolamine	-0.0416602	-0.103509	0.46517	0.0573963
Glycine	0.00809098	-0.0435232	0.918706	0.322802
Putrescine	-0.0398044	-0.134846	0.707206	0.0872061
betaAlanine	-0.0430403	-0.0643317	0.471429	0.0374307
Alanine	-0.00303394	-0.0262747	0.928597	0.398525
Sarcosine	-0.0305302	-0.21662	0.706946	0.00113931
Cadaverine	-0.000615847	0.140461	0.986227	0.0734673
3-Aminoisobutyrate	0.0696879	0.0596737	0.192378	0.014205
Choline	-0.0387461	0.0510666	0.457154	0.168018
L-2-Aminobutyric Acid	0.0110225	-0.084664	0.918338	0.0312279
2-Aminoisobutyric Acid	0.0710179	0.0788931	0.157336	0.0111345
Serine	0.0304658	0.20716	0.471429	0.000169069
Histamine	0.0265259	0.253182	0.536212	2.14188e-05
5_6-Dihydrouracil	0.0154569	0.0402765	0.842113	0.333275
Proline	-0.0374876	0.05417	0.73357	0.437272
Betaine	-0.00858231	0.103624	0.928597	0.206291
Valine	-0.0619677	-0.173472	0.543957	0.0213136
Threonine	-0.0316901	-0.0581353	0.46517	0.02943
Niacinamide	0.133412	0.107375	0.640141	0.437272
Taurine	0.0137729	0.148588	0.912057	0.0285818
Imidazoleacetic Acid	0.0986964	0.0216117	0.817173	0.936574
Pyroglutamic Acid	0.0669866	0.0544424	0.698091	0.398525
Pipecolate	-0.000437379	-0.192472	0.986227	0.00807451
Agmatine	0.0312175	0.0027456	0.325007	0.958027
Creatine	-0.0181952	0.154776	0.902838	0.02943
Aminolevulinate	-0.1549	-0.472363	0.113302	2.14188e-05
Leucine /D-Norleucine	-0.0321952	-0.18349	0.471429	0.00113354
iso-Leucine /allo-isoLeucine	-0.050036	-0.167465	0.429711	0.00238707
Ornithine	0.0224684	0.0451393	0.777717	0.437272
Asparagine	0.0250956	0.129809	0.640141	0.00113931
Aspartic Acid	-0.0268214	0.014979	0.876104	0.831987
S-Methylcysteine	-0.0421181	-0.0175169	0.786229	0.855293
Trigonelline	0.112316	0.03066	0.640141	0.831057
4-Guanidinobutanoate	-0.0481557	-0.0649492	0.508979	0.216397
Acetylcholine	0.112046	0.124831	0.73357	0.412908
Glutamine	0.0393954	0.319153	0.640141	2.14188e-05
Lysine	0.00698097	0.0518856	0.918338	0.104519
Deoxycarnitine	-0.0472253	-0.0602214	0.508979	0.246756
Glutamic acid	0.00769021	0.107766	0.910808	0.000250246
Methionine	-0.0537159	-0.108682	0.275613	0.0573963
Histidine	-0.0998174	-0.113077	0.0450966	0.0022
Carnitine	-0.0298469	0.121235	0.687354	0.000250246
Phenylalanine	-0.0334357	-0.14133	0.304056	0.0121774
Methionine Sulfoxide	0.0952442	0.257629	0.192378	0.0124557
Pyridoxamine	-0.0346964	0.202808	0.789127	0.0196141
1/3-Methylhistidine	-0.0365789	-0.00598578	0.756718	0.944532
n-Glycylproline	-0.0345475	-0.127633	0.60602	0.0196141
Arginine	-0.00769279	0.000397125	0.897986	0.986215
Tyrosine	-0.0346021	-0.0301709	0.86128	0.73549
Phosphorylcholine	0.109886	0.291669	0.192378	0.00582805
N6-Acetyl-Lysine	0.0331253	-0.112119	0.471429	0.0332078
Homoarginine	0.0649933	-0.0640664	0.457154	0.442256
N6-Trimethyllysine	0.0713985	-0.0491972	0.46517	0.533515
Homocitrulline	-0.0030919	-0.0746805	0.962161	0.187708
Dimethylarginine (A/SDMA)	-0.0283091	-0.0379889	0.576699	0.216397
Acetylcarnitine	-0.0162191	0.103009	0.876104	0.02943
Tryptophan	-0.0298988	-0.104471	0.367771	0.00826293
L-Kynurenine	0.00987266	-0.088728	0.934638	0.398525
N-Ac-Arginine	0.0777524	0.0592118	0.508979	0.262584
Biopterin	0.0456835	0.0463587	0.46517	0.174899
Cystine	0.0228118	0.0184281	0.910808	0.848228
Cytidine	-0.120706	-0.147955	0.0450966	0.00413377
Uridine	-0.00338164	-0.184316	0.94759	0.00171489
Glycerophosphocholine	0.145613	0.11941	0.46517	0.287594
Thiamine	0.0253493	0.0631917	0.917814	0.462485
Adenosine	-0.0147123	-0.0343042	0.953334	0.819223
Inosine	-0.0900403	-0.19728	0.0450966	0.00299886
1-Methyladenosine	0.0167748	0.167211	0.8837	0.00299886
Guanosine	-0.0697492	-0.180857	0.0450966	0.000467971
Retinol	-0.0269483	0.0555661	0.7491	0.318364
Argininosuccinate	-0.00361433	-0.127934	0.944557	0.075651
UMP	0.0852072	-0.0401551	0.471429	0.562808
GMP	0.0273993	0.0653454	0.687354	0.183393
Riboflavin	0.0303416	0.305683	0.8837	0.00352936
SAH	0.0387063	-0.035329	0.640141	0.565262
S-Adenosylmethionine (SAM)	0.0178975	-0.023255	0.897986	0.82954
NAD	0.058556	0.223467	0.457154	0.00826293
FAD	0.0268103	0.0119741	0.73357	0.8717
Pyruvate	-0.0748685	-0.0747765	0.640141	0.349997
Lactate	-0.00212045	-0.167797	0.962161	0.0196141
Glyceraldehyde	0.0382288	-0.0471929	0.900428	0.70431
3-Hydroxypropionic Acid	-0.0116721	-0.181009	0.934638	0.0914871
gamma-Aminobutyrate	0.00584586	0.0843166	0.934638	0.0245234
3HBA	0.00872423	-0.027146	0.910808	0.430989
Glycerate	-0.0839753	-0.0648492	0.420519	0.202727
Uracil	0.0941236	-0.0441172	0.179168	0.475814
Maleic Acid	-0.00349327	0.185113	0.976463	0.0956625
N-AcetylGlycine	-0.0534514	0.0803083	0.698203	0.318364
Succinate	0.0628078	0.0471942	0.207257	0.206291
3-Hydroxyisovaleric Acid	-0.0622309	-0.0433185	0.46517	0.404411
Picolinic Acid	-0.062876	-0.0169769	0.630017	0.833212
Citraconic Acid	-0.0235214	0.123516	0.883486	0.110818
2-oxo-Isocaproic Acid	-0.0107226	-0.0302125	0.928597	0.748647
N-Ac-Alanine	0.01855	-0.0632493	0.757609	0.0128026
D-Leucic Acid	0.0119543	-0.165735	0.918338	0.00226902
Glutaric Acid	-0.0726751	-0.13332	0.421751	0.02943
Oxalacetate	-0.0414829	0.0833627	0.640141	0.184839
N-Carbamoyl-B-Alanine	-0.107414	-0.0761716	0.179168	0.0921313
Adenine	0.0151278	-0.0416206	0.934638	0.673425
Hypoxanthine	-0.116497	-0.214884	0.192378	0.0196141
Phenylacetic Acid	-0.0134219	0.12459	0.918338	0.198802
Anthranilic Acid	0.0974094	-0.00365029	0.724789	0.986048
o-Phosphoethanolamine	-0.0744035	-0.195836	0.318311	0.00414747
Alpha-Ketoglutaric Acid	-0.0805952	0.0301505	0.46517	0.748647
2-Hydroxyglutarate	-0.025334	-0.0233317	0.876104	0.824645
Xanthine	-0.0239389	-0.0668198	0.786229	0.245161
Arabitol/Xylitol	0.0187099	-0.142173	0.918706	0.104125
Allantoin	-0.0230683	0.0439747	0.883486	0.409351
2-Aminoadipate	-0.0157871	-0.326354	0.903369	0.00414747
3-Methyl-3-Hydroxyglutaric Acid	-0.00240849	-0.0225825	0.962161	0.543573
3-(4-Hydroxyphenyl)Propionate	-0.0525506	0.0814348	0.640141	0.284728
Urate	-0.0466329	0.0969654	0.640141	0.0734673
DHAP/D-GA3P	0.0493479	0.109473	0.536212	0.161868
Glycerol-3-P	-0.0500484	-0.156789	0.640141	0.105687
Suberic Acid	-0.0519855	-0.0189519	0.640141	0.824645
Citrulline	0.0994676	0.00282332	0.46517	0.986048
N-Acetyl-Aspartate (NAA)	-0.0191204	0.121888	0.876104	0.00807451
Glucose	0.0271976	-0.0627621	0.918338	0.608867
Fructose	0.0348456	-0.00789162	0.897986	0.971599
Sorbitol	-0.0275601	-0.347066	0.86128	0.000326511
Mannitol	-0.147206	-0.0354399	0.727942	0.785069
2/3-Phosphoglyceric Acid	-0.0214315	-0.000932392	0.917814	0.990461
Azelaic Acid	-0.0125486	0.0892724	0.918906	0.277499
N-Ac-L-Glutamine	0.0818597	0.269337	0.255561	0.000332627
Kynurenic Acid	-0.0159381	0.0160494	0.786229	0.82954
N-Ac-Glutamate	0.0304159	0.0853278	0.684236	0.152635
Glucoronate	-0.073358	-0.122707	0.364845	0.0289131
Xanthurenic Acid	-0.119987	-0.0228091	0.17579	0.788703
Pantothenate	-0.0396613	0.291953	0.565864	0.00174015
Cystathionine	0.0375313	-0.0270284	0.376464	0.398525
Myristic Acid	-0.00574158	-0.00416475	0.94759	0.956686
Ribose-5-P	-0.0303156	-0.0504933	0.777717	0.409212
Ribulose 5-Phosphate	-0.0684982	-0.0353169	0.640141	0.486844
Pseudouridine	0.0275918	-0.0474449	0.640141	0.398525
Palmitic Acid	0.00721172	0.0855299	0.934638	0.0967335
Glucosamine-6-Phosphate	-0.018918	-0.137529	0.910808	0.105687
G6P	0.00934295	0.0776997	0.928597	0.20564
G1P/F1P/F6P	0.0149589	0.0521398	0.903369	0.385978
Margaric Acid	-0.0290631	0.0165852	0.7491	0.804297
Linoleic Acid	-0.0646277	-0.0557816	0.555407	0.462485
Xanthosine	-0.0515232	-0.140519	0.19711	0.00275823
Sedoheptulose 7-Phosphate	-0.0322295	-0.0943102	0.694196	0.081408
Reduced Glutathione	0.0133597	0.140977	0.934638	0.39354
Lactose/Trehalose	0.0601554	0.0655124	0.471429	0.442256
Sucrose	0.0816591	0.00748293	0.8837	0.986048
cGMP	0.170004	0.0635342	0.640141	0.775199
AMP	0.0218559	0.182026	0.8837	0.0150162
IMP	0.00957125	0.00482369	0.903369	0.971599
ADP	0.0629997	0.209645	0.367771	0.0229633
Cholesteryl Sulfate	0.0837726	0.0937453	0.640141	0.579319
dCTP	-0.0695834	-0.147084	0.367771	0.0789596
UDP-Glucose	0.0687839	0.113999	0.46517	0.02943
UDP-GlcNAc	0.00159253	-0.0994163	0.969871	0.0740443
Oxidized Glutathione	0.226812	0.372962	0.17579	0.104519
