# Supplementary material for: Wide‐ranging genetic variation in sensitivity to rapamycin in Drosophila melanogaster
Source: Aging Cell. 2024 Aug 12;23(11):e14292. doi: 10.1111/acel.14292 (PMC11561674; doi:10.1111/acel.14292)
Supplement: Supplementary file 6 — Table S5. [file ACEL-23-e14292-s005.xlsx]

## Sheet: SUPPLEMENTARY TABLE 5
Enrichment analysis of the Drosophila melanogaster (dme) KEGG network. Enrichment of nodes listed below (only FDR<5% shown) was evaluated by the diffusion method in the FELLA R package (Methods). Enrichment was analyzed only for metabolites that were among the nodes in the KEGG network, including the four metabolites with effects of rapamycin in resistant larvae (phenotype=resistant), and the 49 …
group	KEGG.id	Entry.type	KEGG.name	p.score	FDR	phenotype
R_mzs	dme00230	pathway	Purine metabolism	0.0245	0.0245	resistant
R_mzs	dme01232	pathway	Nucleotide metabolism	0.000291	0.000291	resistant
R_mzs	dme03060	pathway	Protein export	0.0115	0.0115	resistant
R_mzs	M00049	module	Adenine ribonucleotide biosynthesis_ IMP => A...	0.0243	0.0243	resistant
R_mzs	M00050	module	Guanine ribonucleotide biosynthesis_ IMP => G...	0.0207	0.0207	resistant
R_mzs	M00052	module	Pyrimidine ribonucleotide biosynthesis_ UMP =...	0.00999	0.00999	resistant
R_mzs	M00053	module	Deoxyribonucleotide biosynthesis_ ADP/GDP/CDP...	0.00289	0.00289	resistant
R_mzs	M00131	module	Inositol phosphate metabolism_ Ins(1_3_4_5)P4...	0.0261	0.0261	resistant
R_mzs	M00938	module	Pyrimidine deoxyribonucleotide biosynthesis_ ...	0.0151	0.0151	resistant
R_mzs	M00958	module	Adenine ribonucleotide degradation_ AMP => Ur...	0.00149	0.00149	resistant
R_mzs	M00959	module	Guanine ribonucleotide degradation_ GMP => Ur...	0.000591	0.000591	resistant
R_mzs	M00968	module	Pentose bisphosphate pathway (nucleoside degr...	0.00409	0.00409	resistant
R_mzs	2.4.2.1	enzyme	purine-nucleoside phosphorylase	0.00299	0.00299	resistant
R_mzs	2.7.1.145	enzyme	deoxynucleoside kinase	0.00199	0.00199	resistant
R_mzs	2.7.1.48	enzyme	uridine/cytidine kinase	0.00559	0.00559	resistant
R_mzs	3.1.3.36	enzyme	phosphoinositide 5-phosphatase	0.00619	0.00619	resistant
R_mzs	3.1.3.5	enzyme	5'-nucleotidase	0.000291	0.000291	resistant
R_mzs	3.1.3.56	enzyme	inositol-polyphosphate 5-phosphatase	0.00259	0.00259	resistant
R_mzs	3.1.3.57	enzyme	inositol-1_4-bisphosphate 1-phosphatase	0.00179	0.00179	resistant
R_mzs	3.1.3.62	enzyme	multiple inositol-polyphosphate phosphatase	0.0174	0.0174	resistant
R_mzs	3.1.3.64	enzyme	phosphatidylinositol-3-phosphatase	0.00689	0.00689	resistant
R_mzs	3.1.3.78	enzyme	phosphatidylinositol-4_5-bisphosphate 4-phosp...	0.00319	0.00319	resistant
R_mzs	3.1.3.89	enzyme	5'-deoxynucleotidase	0.000191	0.000191	resistant
R_mzs	3.1.3.91	enzyme	7-methylguanosine nucleotidase	0.000491	0.000491	resistant
R_mzs	3.1.3.95	enzyme	phosphatidylinositol-3_5-bisphosphate 3-phosp...	0.0211	0.0211	resistant
R_mzs	3.1.7.2	enzyme	guanosine-3'_5'-bis(diphosphate) 3'-diphospha...	0.0101	0.0101	resistant
R_mzs	3.4.13.18	enzyme	cytosol nonspecific dipeptidase	0.0252	0.0252	resistant
R_mzs	3.4.21.89	enzyme	signal peptidase I	0.0115	0.0115	resistant
R_mzs	3.5.4.12	enzyme	dCMP deaminase	0.0115	0.0115	resistant
R_mzs	3.5.4.4	enzyme	adenosine deaminase	0.00289	0.00289	resistant
R_mzs	3.5.4.5	enzyme	cytidine deaminase	0.00259	0.00259	resistant
R_mzs	3.6.1.1	enzyme	inorganic diphosphatase	0.0197	0.0197	resistant
R_mzs	3.6.1.11	enzyme	exopolyphosphatase	0.0118	0.0118	resistant
R_mzs	3.6.5.4	enzyme	signal-recognition-particle GTPase	0.00889	0.00889	resistant
R_mzs	3.6.5.5	enzyme	dynamin GTPase	0.016	0.016	resistant
R_mzs	6.1.1.21	enzyme	histidine---tRNA ligase	0.0139	0.0139	resistant
R_mzs	7.3.2.7	enzyme	arsenite-transporting ATPase	0.0115	0.0115	resistant
R_mzs	R00126	reaction	ADP:ATP adenylyltransferase	0.0266	0.0266	resistant
R_mzs	R00128	reaction	adenosine-tetraphosphate phosphohydrolase	0.000691	0.000691	resistant
R_mzs	R00193	reaction	S-adenosyl-L-homocysteine aminohydrolase	0.0112	0.0112	resistant
R_mzs	R00335	reaction	GTP phosphohydrolase	0.00869	0.00869	resistant
R_mzs	R00336	reaction	guanosine-3'_5'-bis(diphosphate) 3'-diphospho...	0.0129	0.0129	resistant
R_mzs	R00511	reaction	cytidine-5'-monophosphate phosphohydrolase	0.000491	0.000491	resistant
R_mzs	R00512	reaction	ATP:CMP phosphotransferase	0.0178	0.0178	resistant
R_mzs	R00513	reaction	ATP:cytidine 5'-phosphotransferase	0.00239	0.00239	resistant
R_mzs	R00514	reaction	CDP phosphohydrolase	0.00159	0.00159	resistant
R_mzs	R00515	reaction	CTP diphosphohydrolase (diphosphate-forming)	0.00589	0.00589	resistant
R_mzs	R00517	reaction	GTP:cytidine 5'-phosphotransferase	0.00249	0.00249	resistant
R_mzs	R00569	reaction	CTP phosphohydrolase	0.0229	0.0229	resistant
R_mzs	R01126	reaction	inosine 5'-monophosphate phosphohydrolase	0.00249	0.00249	resistant
R_mzs	R01131	reaction	ATP:inosine 5'-phosphotransferase	0.00289	0.00289	resistant
R_mzs	R01158	reaction	L-histidinol:NAD+ oxidoreductase	0.0263	0.0263	resistant
R_mzs	R01163	reaction	L-histidinal:NAD+ oxidoreductase	0.0266	0.0266	resistant
R_mzs	R01164	reaction	L-histidine:beta-alanine ligase (ADP-forming)	0.00669	0.00669	resistant
R_mzs	R01166	reaction	Nalpha-(beta-alanyl)-L-histidine hydrolase	0.0191	0.0191	resistant
R_mzs	R01168	reaction	L-histidine ammonia-lyase (urocanate-forming)	0.0129	0.0129	resistant
R_mzs	R01169	reaction	S-adenosyl-L-methionine:L-histidine Nalpha-me...	0.0262	0.0262	resistant
R_mzs	R01227	reaction	guanosine 5'-monophosphate phosphohydrolase	0.00129	0.00129	resistant
R_mzs	R01228	reaction	ATP:guanosine 5'-phosphotransferase	0.00179	0.00179	resistant
R_mzs	R01411	reaction	5-methylcytosine aminohydrolase	0.0261	0.0261	resistant
R_mzs	R01560	reaction	adenosine aminohydrolase	0.00319	0.00319	resistant
R_mzs	R01567	reaction	ATP:thymidine 5'-phosphotransferase	0.0152	0.0152	resistant
R_mzs	R01569	reaction	thymidylate 5'-phosphohydrolase	0.000191	0.000191	resistant
R_mzs	R01570	reaction	thymidine:phosphate deoxy-alpha-D-ribosyltran...	0.00589	0.00589	resistant
R_mzs	R01664	reaction	2'-deoxycytidine 5'-monophosphate phosphohydr...	0.000491	0.000491	resistant
R_mzs	R01677	reaction	guanosine ribohydrolase	0.000291	0.000291	resistant
R_mzs	R01770	reaction	inosine ribohydrolase	0.00129	0.00129	resistant
R_mzs	R01805	reaction	N-acetylneuraminate 9-phosphate phosphohydrol...	0.00299	0.00299	resistant
R_mzs	R01855	reaction	2'-deoxyguanosine 5'-triphosphate diphosphohy...	0.0113	0.0113	resistant
R_mzs	R01856	reaction	dGTP triphosphohydrolase	0.000291	0.000291	resistant
R_mzs	R01863	reaction	inosine:phosphate alpha-D-ribosyltransferase	0.00119	0.00119	resistant
R_mzs	R01878	reaction	cytidine aminohydrolase	0.00299	0.00299	resistant
R_mzs	R01885	reaction	ADP-ribose + H2O <=> alpha-D-Ribose 1-phospha...	0.00859	0.00859	resistant
R_mzs	R01967	reaction	ATP:deoxyguanosine 5'-phosphotransferase	0.00429	0.00429	resistant
R_mzs	R01968	reaction	2'-deoxyguanosine 5'-monophosphate phosphohyd...	0.000191	0.000191	resistant
R_mzs	R01969	reaction	deoxyguanosine:orthophosphate ribosyltransfer...	0.00119	0.00119	resistant
R_mzs	R02088	reaction	2'-deoxyadenosine 5'-monophosphate phosphohyd...	0.000191	0.000191	resistant
R_mzs	R02089	reaction	ATP:deoxyadenosine 5'-phosphotransferase	0.00899	0.00899	resistant
R_mzs	R02092	reaction	dTDP phosphohydrolase	0.000491	0.000491	resistant
R_mzs	R02095	reaction	dTTP nucleotidohydrolase	0.00199	0.00199	resistant
R_mzs	R02102	reaction	2'-deoxyuridine 5'-monophosphate phosphohydro...	0.000491	0.000491	resistant
R_mzs	R02137	reaction	cytidine ribohydrolase	0.000491	0.000491	resistant
R_mzs	R02147	reaction	guanosine:phosphate alpha-D-ribosyltransferas...	0.000291	0.000291	resistant
R_mzs	R02148	reaction	guanosine 3'-phosphate phosphohydrolase	0.000891	0.000891	resistant
R_mzs	R02228	reaction	streptomycin-6-phosphate phosphohydrolase	0.00169	0.00169	resistant
R_mzs	R02295	reaction	nicotinate D-ribonucleoside:orthophosphate ri...	0.000491	0.000491	resistant
R_mzs	R02296	reaction	cytidine:orthophosphate alpha-D-ribosyltransf...	0.000491	0.000491	resistant
R_mzs	R02370	reaction	cytidine 3'-phosphate phosphohydrolase	0.000691	0.000691	resistant
R_mzs	R02485	reaction	deoxycytidine aminohydrolase	0.00209	0.00209	resistant
R_mzs	R02556	reaction	deoxyadenosine aminohydrolase	0.00319	0.00319	resistant
R_mzs	R02646	reaction	urate-3-ribonucleoside:phosphate D-ribosyltra...	0.000491	0.000491	resistant
R_mzs	R02914	reaction	4_5-dihydro-4-oxo-5-imidazolepropanoate hydro...	0.0151	0.0151	resistant
R_mzs	R03013	reaction	L-histidinol-phosphate phosphohydrolase	0.00199	0.00199	resistant
R_mzs	R03330	reaction	D-myo-inositol-1_3-bisphosphate 3-phosphohydr...	0.000191	0.000191	resistant
R_mzs	R03346	reaction	nicotinate D-ribonucleotide phosphohydrolase	0.000191	0.000191	resistant
R_mzs	R03347	reaction	ATP:beta-D-ribosylnicotinate 5-phosphotransfe...	0.0116	0.0116	resistant
R_mzs	R03363	reaction	1-phosphatidyl-1D-myo-inositol 3-phosphate 3-...	0.00139	0.00139	resistant
R_mzs	R03371	reaction	myo-inositol-hexakisphosphate 3-phosphohydrol...	0.000791	0.000791	resistant
R_mzs	R03372	reaction	myo-inositol-hexakisphosphate 4-phosphohydrol...	0.000791	0.000791	resistant
R_mzs	R03393	reaction	D-myo-inositol-1_4-bisphosphate 1-phosphohydr...	0.000191	0.000191	resistant
R_mzs	R03394	reaction	D-myo-inositol-1_4_5-trisphosphate 5-phosphoh...	0.000691	0.000691	resistant
R_mzs	R03409	reaction	guanosine 3'-diphosphate 5'-triphosphate 5'-p...	0.000691	0.000691	resistant
R_mzs	R03427	reaction	D-myo-inositol 1_3_4-trisphosphate 1-phosphoh...	0.00119	0.00119	resistant
R_mzs	R03430	reaction	D-myo-inositol 1_3_4_5-tetrakisphosphate 5-ph...	0.00219	0.00219	resistant
R_mzs	R03434	reaction	D-myo-inositol 1_3_4_5-tetrakisphosphate 3-ph...	0.00229	0.00229	resistant
R_mzs	R03468	reaction	CMP-N-acetylneuraminate:1_2-diacyl-3-beta-D-g...	0.0246	0.0246	resistant
R_mzs	R03655	reaction	L-histidine:tRNA(His) ligase (AMP-forming)	0.0123	0.0123	resistant
R_mzs	R03925	reaction	allantoin racemase	0.0223	0.0223	resistant
R_mzs	R03929	reaction	2'_3'-cyclic CMP 3'-nucleotidohydrolase	0.00239	0.00239	resistant
R_mzs	R04404	reaction	phosphatidyl-myo-inositol-4_5-bisphosphate 4-...	0.00219	0.00219	resistant
R_mzs	R04513	reaction	phosphatidylinositol-3_4_5-trisphosphate 3-ph...	0.00279	0.00279	resistant
R_mzs	R04621	reaction	7_8-Dihydroneopterin + Orthophosphate <=> Dih...	0.0263	0.0263	resistant
R_mzs	R04658	reaction	CMP-3-deoxy-D-manno-oct-2-ulosonate:lipid IVA...	0.00919	0.00919	resistant
R_mzs	R04731	reaction	4-aminoimidazole aminohydrolase	0.00939	0.00939	resistant
R_mzs	R05074	reaction	CMP-3-deoxy-D-manno-oct-2-ulosonate:(KDO)-lip...	0.0132	0.0132	resistant
R_mzs	R05135	reaction	2'_3'-cyclic GMP 3'-nucleotidohydrolase	0.00149	0.00149	resistant
R_mzs	R05637	reaction	2-phospho-4-(cytidine 5'-diphospho)-2-C-methy...	0.00989	0.00989	resistant
R_mzs	R05789	reaction	(R)-2-phospho-3-sulfolactate phosphohydrolase	0.00589	0.00589	resistant
R_mzs	R06837	reaction	ribose 1-phosphokinase	0.000591	0.000591	resistant
R_mzs	R07299	reaction	1-phosphatidyl-1D-myo-inositol-3_4-bisphospha...	0.00119	0.00119	resistant
R_mzs	R07674	reaction	beta-L-galactose-1-phosphate phosphohydrolase	0.0138	0.0138	resistant
R_mzs	R08063	reaction	trans-Zeatin riboside triphosphate + H2O <=> ...	0.000191	0.000191	resistant
R_mzs	R08064	reaction	trans-Zeatin riboside diphosphate + H2O <=> t...	0.000191	0.000191	resistant
R_mzs	R08070	reaction	trans-Zeatin riboside monophosphate + H2O <=>...	0.000191	0.000191	resistant
R_mzs	R08073	reaction	trans-Zeatin riboside + H2O <=> Zeatin + D-Ri...	0.000391	0.000391	resistant
R_mzs	R08078	reaction	cis-Prenyl-tRNA <=> cis-Zeatin riboside monop...	0.000291	0.000291	resistant
R_mzs	R08079	reaction	cis-Zeatin riboside monophosphate + H2O <=> c...	0.000291	0.000291	resistant
R_mzs	R08080	reaction	cis-Zeatin riboside + H2O <=> cis-Zeatin + D-...	0.000391	0.000391	resistant
R_mzs	R08144	reaction	farnesyl-diphosphate phosphohydrolase	0.000691	0.000691	resistant
R_mzs	R08221	reaction	5'-deoxy-5-fluorocytidine aminohydrolase	0.00309	0.00309	resistant
R_mzs	R08222	reaction	5'-deoxy-5-fluorouridine:phosphate deoxy-alph...	0.00289	0.00289	resistant
R_mzs	R08224	reaction	selenophosphate:O-phospho-L-seryl-tRNA(Sec) s...	0.00329	0.00329	resistant
R_mzs	R08229	reaction	5-fluorouridine:phosphate alpha-D-ribosyltran...	0.00629	0.00629	resistant
R_mzs	R08230	reaction	5-fluorodeoxyuridine:phosphate deoxy-alpha-D-...	0.0152	0.0152	resistant
R_mzs	R08232	reaction	ATP:5-fluorouridine 5'-phosphotransferase	0.00509	0.00509	resistant
R_mzs	R09827	reaction	1-phosphatidyl-1D-myo-inositol-3_4_5-trisphos...	0.00169	0.00169	resistant
R_mzs	R10046	reaction	nicotinate D-ribonucleoside ribohydrolase	0.00109	0.00109	resistant
R_mzs	R10235	reaction	deoxyinosine diphosphate phosphatase	0.000291	0.000291	resistant
R_mzs	R10330	reaction	dihydrourocanate:acceptor oxidoreductase	0.0251	0.0251	resistant
R_mzs	R10686	reaction	Pyridoxal phosphate + L-Histidine <=> 4-Amino...	0.0148	0.0148	resistant
R_mzs	R10781	reaction	(R)-3_5-bisphosphomevalonate carboxy-lyase (i...	0.0158	0.0158	resistant
R_mzs	R10837	reaction	CMP:phosphate (5-phospho-alpha-D-ribosyl)tran...	0.00139	0.00139	resistant
R_mzs	R10928	reaction	1-phosphatidyl-1D-myo-inositol-3_5-bisphospha...	0.00139	0.00139	resistant
R_mzs	R10937	reaction	alpha-D-sedoheptulopyranose-7-phosphate phosp...	0.000791	0.000791	resistant
R_mzs	R11238	reaction	Validone 7-phosphate <=> Validamine 7-phospha...	0.0174	0.0174	resistant
R_mzs	R11323	reaction	dTTP diphosphohydrolase	0.0115	0.0115	resistant
R_mzs	R11440	reaction	3-deoxy-D-glycero-D-galacto-non-2-ulopyranoso...	0.00729	0.00729	resistant
R_mzs	R11497	reaction	GDP-valienol:validamine 7-phosphate valienylt...	0.016	0.016	resistant
R_mzs	R11535	reaction	ADP:alpha-D-ribose-1-phosphate 5-phosphotrans...	0.00159	0.00159	resistant
R_mzs	R11617	reaction	oxamate amidohydrolase	0.00999	0.00999	resistant
R_mzs	R11634	reaction	ATP:formate 2'-oxidoreductase	0.0144	0.0144	resistant
R_mzs	R11680	reaction	1-Phosphatidyl-1D-myo-inositol 4-phosphate + ...	0.000891	0.000891	resistant
R_mzs	R12124	reaction	1-Phosphatidyl-1D-myo-inositol 3_5-bisphospha...	0.00149	0.00149	resistant
R_mzs	R12203	reaction	1-PEtN-KDO-lipid-A phosphohydrolase	0.000191	0.000191	resistant
R_mzs	R12313	reaction	histidine racemase	0.0231	0.0231	resistant
R_mzs	R12341	reaction	S-adenosyl-L-methionine:D-histidine N-[(3S)-3...	0.0234	0.0234	resistant
R_mzs	R12499	reaction	Cytidine 5'-{[hydroxy(2-hydroxypropyl)phospho...	0.0143	0.0143	resistant
R_mzs	R12565	reaction	2_4-Diacetamido-2_4_6-trideoxy-beta-L-gulose ...	0.0161	0.0161	resistant
R_mzs	R12567	reaction	2-Acetamido-4-(D-alanylamino)-2_4_6-trideoxy-...	0.0158	0.0158	resistant
R_mzs	R12588	reaction	S-inosyl-L-homocysteine hydrolase (inosine-fo...	0.00539	0.00539	resistant
R_mzs	R12589	reaction	xanthosine 5'-triphosphate phosphohydrolase	0.00569	0.00569	resistant
R_mzs	R12661	reaction	1-phospho-alpha-D-galacturonate phosphohydrol...	0.000691	0.000691	resistant
R_mzs	R12956	reaction	thymidine 5'-monophosphate phosphodeoxyribohy...	0.0142	0.0142	resistant
R_mzs	R12958	reaction	dIMP phosphohydrolase	0.00169	0.00169	resistant
R_mzs	R13089	reaction	alpha-D-ribose-1-phosphate 5-kinase (ATP)	0.000991	0.000991	resistant
R_mzs	C00009	compound	Orthophosphate	0.000191	0.000191	resistant
R_mzs	C00035	compound	GDP	0.016	0.016	resistant
R_mzs	C00055	compound	CMP	0.00759	0.00759	resistant
R_mzs	C00121	compound	D-Ribose	0.000391	0.000391	resistant
R_mzs	C00135	compound	L-Histidine	0.016	0.016	resistant
R_mzs	C00175	compound	Cobalt ion	0.0196	0.0196	resistant
R_mzs	C00214	compound	Thymidine	0.000491	0.000491	resistant
R_mzs	C00242	compound	Guanine	0.00179	0.00179	resistant
R_mzs	C00294	compound	Inosine	0.00249	0.00249	resistant
R_mzs	C00330	compound	Deoxyguanosine	0.000291	0.000291	resistant
R_mzs	C00360	compound	dAMP	0.00129	0.00129	resistant
R_mzs	C00362	compound	dGMP	0.0218	0.0218	resistant
R_mzs	C00364	compound	dTMP	0.00129	0.00129	resistant
R_mzs	C00371	compound	Zeatin	0.000391	0.000391	resistant
R_mzs	C00380	compound	Cytosine	0.00209	0.00209	resistant
R_mzs	C00386	compound	Carnosine	0.0146	0.0146	resistant
R_mzs	C00387	compound	Guanosine	0.000791	0.000791	resistant
R_mzs	C00475	compound	Cytidine	0.000691	0.000691	resistant
R_mzs	C00620	compound	alpha-D-Ribose 1-phosphate	0.000391	0.000391	resistant
R_mzs	C00785	compound	Urocanate	0.0197	0.0197	resistant
R_mzs	C00860	compound	L-Histidinol	0.0194	0.0194	resistant
R_mzs	C00881	compound	Deoxycytidine	0.000591	0.000591	resistant
R_mzs	C01177	compound	Inositol 1-phosphate	0.00229	0.00229	resistant
R_mzs	C01185	compound	Nicotinate D-ribonucleotide	0.0171	0.0171	resistant
R_mzs	C01187	compound	3-Deoxy-D-manno-octulosonate	0.0229	0.0229	resistant
R_mzs	C01220	compound	1D-myo-Inositol 1_4-bisphosphate	0.000391	0.000391	resistant
R_mzs	C01228	compound	Guanosine 3'_5'-bis(diphosphate)	0.00459	0.00459	resistant
R_mzs	C01337	compound	XDP	0.00569	0.00569	resistant
R_mzs	C01344	compound	dIDP	0.00319	0.00319	resistant
R_mzs	C01444	compound	Oxamate	0.0166	0.0166	resistant
R_mzs	C01487	compound	D-Allose	0.0203	0.0203	resistant
R_mzs	C01643	compound	tRNA(His)	0.0123	0.0123	resistant
R_mzs	C02354	compound	2'_3'-Cyclic CMP	0.00239	0.00239	resistant
R_mzs	C02376	compound	5-Methylcytosine	0.0261	0.0261	resistant
R_mzs	C02988	compound	L-Histidyl-tRNA(His)	0.0123	0.0123	resistant
R_mzs	C03431	compound	S-Inosyl-L-homocysteine	0.00799	0.00799	resistant
R_mzs	C03483	compound	Adenosine tetraphosphate	0.000691	0.000691	resistant
R_mzs	C03546	compound	myo-Inositol 4-phosphate	0.0114	0.0114	resistant
R_mzs	C03680	compound	4-Imidazolone-5-propanoate	0.0121	0.0121	resistant
R_mzs	C04062	compound	D-myo-Inositol 1_3-bisphosphate	0.000491	0.000491	resistant
R_mzs	C04121	compound	CMP-3-deoxy-D-manno-octulosonate	0.012	0.012	resistant
R_mzs	C04556	compound	4-Amino-2-methyl-5-(phosphooxymethyl)pyrimidi...	0.00959	0.00959	resistant
R_mzs	C04563	compound	D-myo-Inositol 1_2_4_5_6-pentakisphosphate	0.000791	0.000791	resistant
R_mzs	C04579	compound	Inositol 1_2_3_5_6-pentakisphosphate	0.000791	0.000791	resistant
R_mzs	C04872	compound	1_2-Diacyl-3-[3-(alpha-D-N-acetylneuraminyl)-...	0.0246	0.0246	resistant
R_mzs	C04919	compound	2_3_2'3'-Tetrakis(3-hydroxytetradecanoyl)-D-g...	0.0103	0.0103	resistant
R_mzs	C05513	compound	Urate-3-ribonucleoside	0.000491	0.000491	resistant
R_mzs	C05575	compound	Hercynine	0.0254	0.0254	resistant
R_mzs	C05822	compound	3'-CMP	0.00129	0.00129	resistant
R_mzs	C05841	compound	Nicotinate D-ribonucleoside	0.000491	0.000491	resistant
R_mzs	C06024	compound	3-Deoxy-D-manno-octulosonyl-lipid IV(A)	0.00979	0.00979	resistant
R_mzs	C06193	compound	Guanosine 3'-phosphate	0.00119	0.00119	resistant
R_mzs	C06194	compound	2'_3'-Cyclic GMP	0.00149	0.00149	resistant
R_mzs	C06196	compound	2'-Deoxyinosine 5'-phosphate	0.000691	0.000691	resistant
R_mzs	C06241	compound	N-Acetylneuraminate 9-phosphate	0.0253	0.0253	resistant
R_mzs	C06419	compound	D-Histidine	0.0234	0.0234	resistant
R_mzs	C06452	compound	(S)-2-Hydroxypropylphosphonate	0.0192	0.0192	resistant
R_mzs	C06482	compound	L-Selenocysteinyl-tRNA(Sec)	0.0205	0.0205	resistant
R_mzs	C07649	compound	5-FU	0.0187	0.0187	resistant
R_mzs	C11436	compound	2-Phospho-4-(cytidine 5'-diphospho)-2-C-methy...	0.00949	0.00949	resistant
R_mzs	C11554	compound	1-Phosphatidyl-1D-myo-inositol 3_4-bisphospha...	0.0213	0.0213	resistant
R_mzs	C11556	compound	1-Phosphatidyl-1D-myo-inositol 3_5-bisphospha...	0.0262	0.0262	resistant
R_mzs	C11736	compound	5-Fluorodeoxyuridine	0.0141	0.0141	resistant
R_mzs	C12739	compound	5'-Deoxy-5-fluorouridine	0.00269	0.00269	resistant
R_mzs	C15545	compound	cis-Zeatin	0.000391	0.000391	resistant
R_mzs	C16428	compound	trans-Zeatin riboside triphosphate	0.0125	0.0125	resistant
R_mzs	C16429	compound	trans-Zeatin riboside diphosphate	0.000191	0.000191	resistant
R_mzs	C16430	compound	trans-Zeatin riboside monophosphate	0.000191	0.000191	resistant
R_mzs	C16431	compound	trans-Zeatin riboside	0.000291	0.000291	resistant
R_mzs	C16441	compound	cis-Zeatin riboside monophosphate	0.000291	0.000291	resistant
R_mzs	C16449	compound	cis-Zeatin riboside	0.000291	0.000291	resistant
R_mzs	C16467	compound	cis-Prenyl-tRNA	0.00309	0.00309	resistant
R_mzs	C16633	compound	5-Fluorouridine	0.00419	0.00419	resistant
R_mzs	C16634	compound	5-Fluorouridine monophosphate	0.00829	0.00829	resistant
R_mzs	C16635	compound	5'-Deoxy-5-fluorocytidine	0.00749	0.00749	resistant
R_mzs	C16637	compound	5-Deoxyribose-1-phosphate	0.00289	0.00289	resistant
R_mzs	C20522	compound	Dihydrourocanate	0.0251	0.0251	resistant
R_mzs	C20956	compound	alpha-D-Sedoheptulopyranose 7-phosphate	0.000791	0.000791	resistant
R_mzs	C21216	compound	Validamine 7-phosphate	0.0159	0.0159	resistant
R_mzs	C21218	compound	Validone 7-phosphate	0.0217	0.0217	resistant
R_mzs	C21368	compound	GDP-valienol	0.016	0.016	resistant
R_mzs	C21383	compound	3-Deoxy-D-glycero-D-galacto-non-2-ulopyranoso...	0.0182	0.0182	resistant
R_mzs	C21996	compound	1-PEtN-KDO-lipid A	0.00569	0.00569	resistant
R_mzs	C21997	compound	4'-Dephosphorylated 1-PEtN-KDO-lipid A	0.000891	0.000891	resistant
R_mzs	C22025	compound	(2S)-2-Amino-4-{[(1R)-1-carboxy-2-(1H-imidazo...	0.0266	0.0266	resistant
S_mzs	dme00970	pathway	Aminoacyl-tRNA biosynthesis	9.11e-05	9.11e-05	sensitive
S_mzs	M00119	module	Pantothenate biosynthesis_ valine/L-aspartate...	0.00299	0.00299	sensitive
S_mzs	2.1.2.9	enzyme	methionyl-tRNA formyltransferase	0.00279	0.00279	sensitive
S_mzs	2.6.1.42	enzyme	branched-chain-amino-acid transaminase	0.00489	0.00489	sensitive
S_mzs	2.7.1.164	enzyme	O-phosphoseryl-tRNASec kinase	0.00219	0.00219	sensitive
S_mzs	2.7.1.24	enzyme	dephospho-CoA kinase	0.00289	0.00289	sensitive
S_mzs	2.7.1.33	enzyme	pantothenate kinase	0.00229	0.00229	sensitive
S_mzs	2.7.4.2	enzyme	phosphomevalonate kinase	0.00639	0.00639	sensitive
S_mzs	2.7.7.3	enzyme	pantetheine-phosphate adenylyltransferase	0.00399	0.00399	sensitive
S_mzs	3.1.3.78	enzyme	phosphatidylinositol-4_5-bisphosphate 4-phosp...	0.00539	0.00539	sensitive
S_mzs	4.1.1.36	enzyme	phosphopantothenoylcysteine decarboxylase	0.00739	0.00739	sensitive
S_mzs	6.1.1.11	enzyme	serine---tRNA ligase	0.00129	0.00129	sensitive
S_mzs	6.1.1.16	enzyme	cysteine---tRNA ligase	0.00249	0.00249	sensitive
S_mzs	6.1.1.17	enzyme	glutamate---tRNA ligase	9.11e-05	9.11e-05	sensitive
S_mzs	6.1.1.18	enzyme	glutamine---tRNA ligase	0.000191	0.000191	sensitive
S_mzs	6.1.1.2	enzyme	tryptophan---tRNA ligase	9.11e-05	9.11e-05	sensitive
S_mzs	6.1.1.20	enzyme	phenylalanine---tRNA ligase	9.11e-05	9.11e-05	sensitive
S_mzs	6.1.1.21	enzyme	histidine---tRNA ligase	0.000191	0.000191	sensitive
S_mzs	6.1.1.22	enzyme	asparagine---tRNA ligase	0.00109	0.00109	sensitive
S_mzs	6.1.1.3	enzyme	threonine---tRNA ligase	0.000191	0.000191	sensitive
S_mzs	6.1.1.4	enzyme	leucine---tRNA ligase	0.00219	0.00219	sensitive
S_mzs	6.1.1.5	enzyme	isoleucine---tRNA ligase	0.000191	0.000191	sensitive
S_mzs	6.1.1.9	enzyme	valine---tRNA ligase	0.000191	0.000191	sensitive
S_mzs	6.3.2.17	enzyme	tetrahydrofolate synthase	0.00409	0.00409	sensitive
S_mzs	6.3.4.2	enzyme	CTP synthase (glutamine hydrolysing)	0.00209	0.00209	sensitive
S_mzs	6.3.5.6	enzyme	asparaginyl-tRNA synthase (glutamine-hydrolys...	9.11e-05	9.11e-05	sensitive
S_mzs	6.3.5.7	enzyme	glutaminyl-tRNA synthase (glutamine-hydrolysi...	9.11e-05	9.11e-05	sensitive
S_mzs	R00122	reaction	ADP phosphohydrolase	0.00579	0.00579	sensitive
S_mzs	R00127	reaction	ATP:AMP phosphotransferase	0.00629	0.00629	sensitive
S_mzs	R00130	reaction	ATP:dephospho-CoA 3'-phosphotransferase	0.00339	0.00339	sensitive
S_mzs	R00174	reaction	ATP:pyridoxal 5'-phosphotransferase	0.00389	0.00389	sensitive
S_mzs	R00239	reaction	ATP:L-glutamate 5-phosphotransferase	0.00169	0.00169	sensitive
S_mzs	R00253	reaction	L-glutamate:ammonia ligase (ADP-forming)	0.00109	0.00109	sensitive
S_mzs	R00257	reaction	deamido-NAD+:L-glutamine amido-ligase (AMP-fo...	0.00239	0.00239	sensitive
S_mzs	R00512	reaction	ATP:CMP phosphotransferase	0.00579	0.00579	sensitive
S_mzs	R00571	reaction	UTP:ammonia ligase (ADP-forming)	0.00159	0.00159	sensitive
S_mzs	R00573	reaction	UTP:L-glutamine amido-ligase (ADP-forming)	0.000391	0.000391	sensitive
S_mzs	R00575	reaction	HCO3-:L-glutamine amido-ligase (ADP-forming_ ...	0.00349	0.00349	sensitive
S_mzs	R00920	reaction	propanoate:CoA ligase (ADP-forming)	0.00529	0.00529	sensitive
S_mzs	R00942	reaction	tetrahydrofolate:L-glutamate gamma-ligase (AD...	0.000391	0.000391	sensitive
S_mzs	R01121	reaction	ATP:(R)-5-diphosphomevalonate carboxy-lyase (...	0.00159	0.00159	sensitive
S_mzs	R01214	reaction	L-valine:2-oxoglutarate aminotransferase	0.00269	0.00269	sensitive
S_mzs	R01353	reaction	ATP:propanoate phosphotransferase	0.00129	0.00129	sensitive
S_mzs	R01354	reaction	ATP:propanoate adenylyltransferase	0.00459	0.00459	sensitive
S_mzs	R01547	reaction	ATP:dAMP phosphotransferase	0.00499	0.00499	sensitive
S_mzs	R01909	reaction	ATP:pyridoxine 5'-phosphotransferase	0.00249	0.00249	sensitive
S_mzs	R01926	reaction	ATP:sphingosine 1-phosphotransferase	0.00619	0.00619	sensitive
S_mzs	R01967	reaction	ATP:deoxyguanosine 5'-phosphotransferase	0.00559	0.00559	sensitive
S_mzs	R02199	reaction	L-isoleucine:2-oxoglutarate aminotransferase	0.00479	0.00479	sensitive
S_mzs	R02237	reaction	7_8-dihydropteroate:L-glutamate ligase (ADP-f...	0.00129	0.00129	sensitive
S_mzs	R02245	reaction	ATP:(R)-mevalonate 5-phosphotransferase	0.00449	0.00449	sensitive
S_mzs	R02301	reaction	5-formyltetrahydrofolate cyclo-ligase (ADP-fo...	0.00299	0.00299	sensitive
S_mzs	R02402	reaction	glutarate:CoA ligase (ADP-forming)	0.00459	0.00459	sensitive
S_mzs	R02971	reaction	ATP:pantothenate 4'-phosphotransferase	0.00209	0.00209	sensitive
S_mzs	R02972	reaction	N-((R)-pantothenoyl)-L-cysteine carboxy-lyase	0.00769	0.00769	sensitive
S_mzs	R02976	reaction	ATP:sphinganine 1-phosphotransferase	0.00619	0.00619	sensitive
S_mzs	R03018	reaction	ATP:pantothenate 4'-phosphotransferase	0.00279	0.00279	sensitive
S_mzs	R03035	reaction	ATP:pantetheine-4'-phosphate adenylyltransfer...	0.00369	0.00369	sensitive
S_mzs	R03098	reaction	L-2-aminoadipate-6-semialdehyde:NADP+ 6-oxido...	0.00259	0.00259	sensitive
S_mzs	R03187	reaction	N-methylimidazolidine-2_4-dione amidohydrolas...	0.00259	0.00259	sensitive
S_mzs	R03189	reaction	5-formyltetrahydrofolate:L-glutamate N-formim...	0.00649	0.00649	sensitive
S_mzs	R03245	reaction	ATP:(R)-5-phosphomevalonate phosphotransferas...	0.00259	0.00259	sensitive
S_mzs	R03330	reaction	D-myo-inositol-1_3-bisphosphate 3-phosphohydr...	0.00509	0.00509	sensitive
S_mzs	R03363	reaction	1-phosphatidyl-1D-myo-inositol 3-phosphate 3-...	0.00749	0.00749	sensitive
S_mzs	R03394	reaction	D-myo-inositol-1_4_5-trisphosphate 5-phosphoh...	0.00719	0.00719	sensitive
S_mzs	R03430	reaction	D-myo-inositol 1_3_4_5-tetrakisphosphate 5-ph...	0.00659	0.00659	sensitive
S_mzs	R03433	reaction	ATP:1D-myo-inositol-1_4_5-trisphosphate 3-pho...	0.00749	0.00749	sensitive
S_mzs	R03651	reaction	L-glutamate:tRNA(Gln) ligase (AMP-forming)	0.000491	0.000491	sensitive
S_mzs	R03652	reaction	L-glutamine:tRNA(Gln) ligase (AMP-forming)	0.000991	0.000991	sensitive
S_mzs	R03655	reaction	L-histidine:tRNA(His) ligase (AMP-forming)	0.00169	0.00169	sensitive
S_mzs	R03656	reaction	L-isoleucine:tRNA(Ile) ligase (AMP-forming)	0.000591	0.000591	sensitive
S_mzs	R03660	reaction	L-phenylalanine:tRNA(Ala) ligase (AMP-forming...	0.00129	0.00129	sensitive
S_mzs	R03663	reaction	L-threonine:tRNA(Thr) ligase (AMP-forming)	0.00139	0.00139	sensitive
S_mzs	R03664	reaction	L-tryptophan	0.00179	0.00179	sensitive
S_mzs	R03665	reaction	L-valine:tRNAVal ligase (AMP-forming)	0.000491	0.000491	sensitive
S_mzs	R03905	reaction	Glu-tRNA(Gln):L-glutamine amido-ligase (ADP-f...	0.000291	0.000291	sensitive
S_mzs	R04208	reaction	2-(formamido)-N1-(5-phosphoribosyl)acetamidin...	0.00349	0.00349	sensitive
S_mzs	R04212	reaction	Asp-tRNA(Asn):L-glutamine amido-ligase (ADP-f...	0.000391	0.000391	sensitive
S_mzs	R04241	reaction	tetrahydropteroyl-gamma-polyglutamate:L-gluta...	0.000491	0.000491	sensitive
S_mzs	R04242	reaction	tetrahydropteroyl-poly-gamma-glutamate gamma-...	0.00729	0.00729	sensitive
S_mzs	R04391	reaction	ATP:pantothenate 4'-phosphotransferase	0.00239	0.00239	sensitive
S_mzs	R04404	reaction	phosphatidyl-myo-inositol-4_5-bisphosphate 4-...	0.00599	0.00599	sensitive
S_mzs	R04463	reaction	5'-phosphoribosylformylglycinamide:L-glutamin...	0.00109	0.00109	sensitive
S_mzs	R04513	reaction	phosphatidylinositol-3_4_5-trisphosphate 3-ph...	0.00359	0.00359	sensitive
S_mzs	R04545	reaction	ATP:1-phosphatidyl-1D-myo-inositol-4_5-bispho...	0.00749	0.00749	sensitive
S_mzs	R05220	reaction	ATP:cob(I)yrinic acid-a_c-diamide Cobeta-aden...	0.00129	0.00129	sensitive
S_mzs	R05224	reaction	Hydrogenobyrinate + 2 L-Glutamine + 2 ATP + 2...	0.000691	0.000691	sensitive
S_mzs	R05225	reaction	Adenosyl cobyrinate a_c diamide + 4 L-Glutami...	0.000591	0.000591	sensitive
S_mzs	R05227	reaction	hydrogenobyrinic-acid-a_c-diamide:cobalt coba...	0.000591	0.000591	sensitive
S_mzs	R05578	reaction	L-glutamate:tRNA(Glu) ligase (AMP-forming)	0.000291	0.000291	sensitive
S_mzs	R05634	reaction	ATP:4-(cytidine 5'-diphospho)-2-C-methyl-D-er...	0.00579	0.00579	sensitive
S_mzs	R05815	reaction	cobyrinate:L-glutamine amido-ligase (ADP-form...	0.000591	0.000591	sensitive
S_mzs	R06529	reaction	adenosylcobyric acid:(R)-1-aminopropan-2-yl p...	0.00189	0.00189	sensitive
S_mzs	R06531	reaction	ATP:L-threonine O-phosphotransferase	0.00229	0.00229	sensitive
S_mzs	R06974	reaction	formate:N1-(5-phospho-beta-D-ribosyl)glycinam...	0.00699	0.00699	sensitive
S_mzs	R07268	reaction	ATP:cobinamide Cobeta-adenosyltransferase	0.00539	0.00539	sensitive
S_mzs	R07302	reaction	adenosylcobyric acid:(R)-1-aminopropan-2-ol l...	0.00239	0.00239	sensitive
S_mzs	R08051	reaction	2-isopentenyl-diphosphate:ATP delta2-isopente...	0.00669	0.00669	sensitive
S_mzs	R08217	reaction	ATP:7-mercaptoheptanoylthreonine 3-phosphotra...	0.00639	0.00639	sensitive
S_mzs	R08218	reaction	L-serine:tRNASec ligase (AMP-forming)	0.00599	0.00599	sensitive
S_mzs	R08219	reaction	selenophosphate:L-seryl-tRNASec selenium tran...	0.000391	0.000391	sensitive
S_mzs	R08223	reaction	L-seryl-tRNA(Sec) kinase	0.000691	0.000691	sensitive
S_mzs	R08224	reaction	selenophosphate:O-phospho-L-seryl-tRNA(Sec) s...	0.000991	0.000991	sensitive
S_mzs	R08244	reaction	6-thioxanthine 5'-monophosphate:L-glutamine a...	0.00349	0.00349	sensitive
S_mzs	R08323	reaction	7-Mercaptoheptanoic acid + L-Threonine + ATP ...	0.000991	0.000991	sensitive
S_mzs	R08576	reaction	O-phospho-L-serine:tRNA(Cys) ligase (AMP-form...	0.00179	0.00179	sensitive
S_mzs	R08577	reaction	O-phospho-L-seryl-tRNACys:hydrogen sulfide 2-...	0.00229	0.00229	sensitive
S_mzs	R08578	reaction	L-pyrrolysine:tRNA(Pyl) ligase (AMP-forming)	0.00359	0.00359	sensitive
S_mzs	R09378	reaction	ATP:(R)-pantoate 4-phosphotransferase	0.00439	0.00439	sensitive
S_mzs	R09401	reaction	L-glutamate:coenzyme gamma-F420-2 (ADP-formin...	0.000591	0.000591	sensitive
S_mzs	R09594	reaction	tetrahydromethanopterin:alpha-L-glutamate lig...	0.000691	0.000691	sensitive
S_mzs	R09775	reaction	LysW:L-2-aminoadipate ligase (ADP-forming)	0.00379	0.00379	sensitive
S_mzs	R09827	reaction	1-phosphatidyl-1D-myo-inositol-3_4_5-trisphos...	0.00699	0.00699	sensitive
S_mzs	R10093	reaction	ATP:isopentenyl phosphate phosphotransferase	0.00519	0.00519	sensitive
S_mzs	R10470	reaction	O-ureido-D-serine cyclo-ligase (D-cycloserine...	0.00609	0.00609	sensitive
S_mzs	R10561	reaction	ATP:phosphomevalonate carboxy-lyase (adding A...	0.00199	0.00199	sensitive
S_mzs	R10677	reaction	citrate:L-glutamate ligase (ADP-forming)	0.000791	0.000791	sensitive
S_mzs	R10678	reaction	N-acetyl-L-aspartate:L-glutamate ligase (ADP_...	0.00239	0.00239	sensitive
S_mzs	R10688	reaction	N-Acetylaspartylglutamylglutamate + H2O <=> N...	0.00439	0.00439	sensitive
S_mzs	R10693	reaction	N-acetyl-L-aspartyl-L-glutamate:L-glutamate l...	0.000691	0.000691	sensitive
S_mzs	R10758	reaction	4-hydroxybutanoate:CoA ligase (ADP-forming)	0.00429	0.00429	sensitive
S_mzs	R10780	reaction	ATP:(R)-3-phosphomevalonate 5-phosphotransfer...	0.00699	0.00699	sensitive
S_mzs	R10781	reaction	(R)-3_5-bisphosphomevalonate carboxy-lyase (i...	0.00179	0.00179	sensitive
S_mzs	R10902	reaction	tyramine:L-glutamate gamma-ligase (ADP-formin...	0.000991	0.000991	sensitive
S_mzs	R10929	reaction	LysW:L-glutamate ligase (ADP-forming)	0.00289	0.00289	sensitive
S_mzs	R10937	reaction	alpha-D-sedoheptulopyranose-7-phosphate phosp...	0.00289	0.00289	sensitive
S_mzs	R10942	reaction	3-{[(2E)-4-amino-4-oxobut-2-enoyl]amino}-L-al...	9.11e-05	9.11e-05	sensitive
S_mzs	R10943	reaction	3-{[(2E)-4-amino-4-oxobut-2-enoyl]amino}-L-al...	0.000191	0.000191	sensitive
S_mzs	R10944	reaction	3-{[(2E)-4-amino-4-oxobut-2-enoyl]amino}-L-al...	0.00199	0.00199	sensitive
S_mzs	R10993	reaction	L-glutamate:2-aminobutanoate gamma-ligase (AD...	0.00119	0.00119	sensitive
S_mzs	R11040	reaction	(4-{4-[2-(gamma-L-glutamylamino)ethyl]phenoxy...	0.00449	0.00449	sensitive
S_mzs	R11627	reaction	Ni-sirohydrochlorin:L-glutamine amido-ligase ...	0.000491	0.000491	sensitive
S_mzs	R11628	reaction	Ni-sirohydrochlorin a_c-diamide reductive cyc...	0.00379	0.00379	sensitive
S_mzs	R11629	reaction	15_17(3)-seco-F430-17(3)-acid cyclo-ligase (A...	0.00239	0.00239	sensitive
S_mzs	R11673	reaction	4-Methoxy-2_2'-bipyrrole-5-carbaldehyde + 2-U...	0.00709	0.00709	sensitive
S_mzs	R11705	reaction	O-phospho-L-serine:L-glutamate N-(2S)-2-amino...	0.000891	0.000891	sensitive
S_mzs	R12184	reaction	ATP:Cob(II)yrinate diamide Cobeta-adenosyltra...	0.00359	0.00359	sensitive
S_mzs	R12271	reaction	UDP-N-acetyl-alpha-D-muramoyl-L-alanyl-L-glut...	0.00759	0.00759	sensitive
S_mzs	R12272	reaction	UDP-N-acetylmuramoyl-L-alanine---L-glutamate ...	0.000591	0.000591	sensitive
S_mzs	R12352	reaction	N3-fumaroyl-L-2_3-diaminopropanoate:L-glutami...	0.000191	0.000191	sensitive
S_mzs	R12590	reaction	UDP-N-acetyl-D-galactosaminuronic acid + ATP ...	0.00149	0.00149	sensitive
S_mzs	R12896	reaction	prenyl diphosphate diphosphate phosphohydrola...	0.00339	0.00339	sensitive
S_mzs	R12897	reaction	Prenol + ATP <=> Dimethylallyl phosphate + AD...	0.00409	0.00409	sensitive
S_mzs	R13030	reaction	Sulfoacetate + CoA + ATP <=> Sulfoacetyl-CoA ...	0.00409	0.00409	sensitive
S_mzs	C00002	compound	ATP	0.00539	0.00539	sensitive
S_mzs	C00009	compound	Orthophosphate	0.00259	0.00259	sensitive
S_mzs	C00025	compound	L-Glutamate	0.00769	0.00769	sensitive
S_mzs	C00175	compound	Cobalt ion	0.00279	0.00279	sensitive
S_mzs	C00183	compound	L-Valine	0.000791	0.000791	sensitive
S_mzs	C00407	compound	L-Isoleucine	0.000291	0.000291	sensitive
S_mzs	C00413	compound	Streptomycin	0.00679	0.00679	sensitive
S_mzs	C00627	compound	Pyridoxine phosphate	0.00499	0.00499	sensitive
S_mzs	C00831	compound	Pantetheine	0.00239	0.00239	sensitive
S_mzs	C00857	compound	Deamino-NAD+	0.00699	0.00699	sensitive
S_mzs	C00882	compound	Dephospho-CoA	0.00769	0.00769	sensitive
S_mzs	C00956	compound	L-2-Aminoadipate	0.00639	0.00639	sensitive
S_mzs	C01102	compound	O-Phospho-L-homoserine	0.00489	0.00489	sensitive
S_mzs	C01107	compound	(R)-5-Phosphomevalonate	0.00289	0.00289	sensitive
S_mzs	C01143	compound	(R)-5-Diphosphomevalonate	0.00179	0.00179	sensitive
S_mzs	C01177	compound	Inositol 1-phosphate	0.00499	0.00499	sensitive
S_mzs	C01204	compound	Phytic acid	0.00669	0.00669	sensitive
S_mzs	C01243	compound	1D-myo-Inositol 1_3_4-trisphosphate	0.00769	0.00769	sensitive
S_mzs	C01245	compound	D-myo-Inositol 1_4_5-trisphosphate	0.00399	0.00399	sensitive
S_mzs	C01272	compound	1D-myo-Inositol 1_3_4_5-tetrakisphosphate	0.00639	0.00639	sensitive
S_mzs	C01277	compound	1-Phosphatidyl-1D-myo-inositol 4-phosphate	0.00569	0.00569	sensitive
S_mzs	C01390	compound	Prenol	0.00409	0.00409	sensitive
S_mzs	C01640	compound	tRNA(Gln)	0.000591	0.000591	sensitive
S_mzs	C01641	compound	tRNA(Glu)	0.00199	0.00199	sensitive
S_mzs	C01643	compound	tRNA(His)	0.00169	0.00169	sensitive
S_mzs	C01644	compound	tRNA(Ile)	0.000591	0.000591	sensitive
S_mzs	C01648	compound	tRNA(Phe)	0.00129	0.00129	sensitive
S_mzs	C01651	compound	tRNA(Thr)	0.00139	0.00139	sensitive
S_mzs	C01652	compound	tRNA(Trp)	0.00179	0.00179	sensitive
S_mzs	C01653	compound	tRNA(Val)	0.000491	0.000491	sensitive
S_mzs	C02282	compound	Glutaminyl-tRNA	0.000291	0.000291	sensitive
S_mzs	C02554	compound	L-Valyl-tRNA(Val)	0.000491	0.000491	sensitive
S_mzs	C02876	compound	Propanoyl phosphate	0.00169	0.00169	sensitive
S_mzs	C02987	compound	L-Glutamyl-tRNA(Glu)	0.00199	0.00199	sensitive
S_mzs	C02988	compound	L-Histidyl-tRNA(His)	0.00169	0.00169	sensitive
S_mzs	C02992	compound	L-Threonyl-tRNA(Thr)	0.00139	0.00139	sensitive
S_mzs	C03127	compound	L-Isoleucyl-tRNA(Ile)	0.000591	0.000591	sensitive
S_mzs	C03194	compound	(R)-1-Aminopropan-2-ol	0.00669	0.00669	sensitive
S_mzs	C03287	compound	L-Glutamyl 5-phosphate	0.00709	0.00709	sensitive
S_mzs	C03402	compound	L-Asparaginyl-tRNA(Asn)	0.00139	0.00139	sensitive
S_mzs	C03479	compound	Folinic acid	0.00459	0.00459	sensitive
S_mzs	C03492	compound	D-4'-Phosphopantothenate	0.00699	0.00699	sensitive
S_mzs	C03511	compound	L-Phenylalanyl-tRNA(Phe)	0.00129	0.00129	sensitive
S_mzs	C03512	compound	L-Tryptophanyl-tRNA(Trp)	0.00179	0.00179	sensitive
S_mzs	C03541	compound	THF-polyglutamate	0.000791	0.000791	sensitive
S_mzs	C04079	compound	N-((R)-Pantothenoyl)-L-cysteine	0.00159	0.00159	sensitive
S_mzs	C04122	compound	D-1-Aminopropan-2-ol O-phosphate	0.00159	0.00159	sensitive
S_mzs	C04352	compound	(R)-4'-Phosphopantothenoyl-L-cysteine	0.00579	0.00579	sensitive
S_mzs	C04376	compound	5'-Phosphoribosyl-N-formylglycinamide	0.00319	0.00319	sensitive
S_mzs	C04549	compound	1-Phosphatidyl-1D-myo-inositol 3-phosphate	0.00729	0.00729	sensitive
S_mzs	C04637	compound	1-Phosphatidyl-D-myo-inositol 4_5-bisphosphat...	0.00329	0.00329	sensitive
S_mzs	C04640	compound	2-(Formamido)-N1-(5'-phosphoribosyl)acetamidi...	0.00129	0.00129	sensitive
S_mzs	C05172	compound	Selenophosphoric acid	0.000991	0.000991	sensitive
S_mzs	C05560	compound	L-2-Aminoadipate adenylate	0.00569	0.00569	sensitive
S_mzs	C05773	compound	Cobyrinate	0.00689	0.00689	sensitive
S_mzs	C05774	compound	Cobinamide	0.00539	0.00539	sensitive
S_mzs	C05777	compound	Coenzyme F430	0.00239	0.00239	sensitive
S_mzs	C05981	compound	Phosphatidylinositol-3_4_5-trisphosphate	0.00589	0.00589	sensitive
S_mzs	C06112	compound	L-Glutamyl-tRNA(Gln)	0.000191	0.000191	sensitive
S_mzs	C06232	compound	Molybdate	0.00279	0.00279	sensitive
S_mzs	C06399	compound	Hydrogenobyrinate	0.00449	0.00449	sensitive
S_mzs	C06481	compound	L-Seryl-tRNA(Sec)	0.000791	0.000791	sensitive
S_mzs	C06482	compound	L-Selenocysteinyl-tRNA(Sec)	0.000491	0.000491	sensitive
S_mzs	C06503	compound	Hydrogenobyrinate a_c diamide	0.000291	0.000291	sensitive
S_mzs	C06504	compound	Cob(II)yrinate a_c diamide	0.000891	0.000891	sensitive
S_mzs	C06506	compound	Adenosyl cobyrinate a_c diamide	0.000591	0.000591	sensitive
S_mzs	C06507	compound	Adenosyl cobyrinate hexaamide	0.000991	0.000991	sensitive
S_mzs	C08057	compound	Cycloserine	0.00609	0.00609	sensitive
S_mzs	C09332	compound	THF-L-glutamate	0.000391	0.000391	sensitive
S_mzs	C11435	compound	4-(Cytidine 5'-diphospho)-2-C-methyl-D-erythr...	0.00469	0.00469	sensitive
S_mzs	C11554	compound	1-Phosphatidyl-1D-myo-inositol 3_4-bisphospha...	0.00629	0.00629	sensitive
S_mzs	C11557	compound	1-Phosphatidyl-1D-myo-inositol 5-phosphate	0.00769	0.00769	sensitive
S_mzs	C12023	compound	Undecylprodigiosin	0.00709	0.00709	sensitive
S_mzs	C12147	compound	L-Threonine O-3-phosphate	0.00169	0.00169	sensitive
S_mzs	C12270	compound	N-Acetylaspartylglutamate	0.00249	0.00249	sensitive
S_mzs	C16139	compound	tRNA(Pyl)	0.00359	0.00359	sensitive
S_mzs	C16593	compound	7-Mercaptoheptanoic acid	0.00159	0.00159	sensitive
S_mzs	C16594	compound	7-Mercaptoheptanoylthreonine	0.00279	0.00279	sensitive
S_mzs	C16636	compound	tRNA(Sec)	0.00599	0.00599	sensitive
S_mzs	C16638	compound	O-Phosphoseryl-tRNA(Sec)	0.000691	0.000691	sensitive
S_mzs	C17022	compound	O-Phosphoseryl-tRNA(Cys)	0.00139	0.00139	sensitive
S_mzs	C17027	compound	L-Pyrrolysyl-tRNA(Pyl)	0.00359	0.00359	sensitive
S_mzs	C17691	compound	2-epi-5-epi-Valiolone	0.00549	0.00549	sensitive
S_mzs	C19151	compound	Coenzyme F420-3	0.000591	0.000591	sensitive
S_mzs	C19609	compound	Nickel(2+)	0.00739	0.00739	sensitive
S_mzs	C19886	compound	LysW-gamma-L-alpha-aminoadipate	0.00509	0.00509	sensitive
S_mzs	C20345	compound	Isopentenyl phosphate	0.00289	0.00289	sensitive
S_mzs	C20775	compound	beta-Citryl-L-glutamate	0.000791	0.000791	sensitive
S_mzs	C20776	compound	N-Acetylaspartylglutamylglutamate	0.00109	0.00109	sensitive
S_mzs	C20847	compound	(R)-Mevalonate 3-phosphate	0.00709	0.00709	sensitive
S_mzs	C20848	compound	(R)-Mevalonate 3_5-bisphosphate	0.00259	0.00259	sensitive
S_mzs	C20926	compound	gamma-Glutamyltyramine	0.000991	0.000991	sensitive
S_mzs	C20948	compound	LysW-L-glutamate	0.00689	0.00689	sensitive
S_mzs	C20956	compound	alpha-D-Sedoheptulopyranose 7-phosphate	0.00289	0.00289	sensitive
S_mzs	C20961	compound	N3-Fumaroyl-L-2_3-diaminopropanoate	0.00609	0.00609	sensitive
S_mzs	C20962	compound	Dapdiamide A	9.11e-05	9.11e-05	sensitive
S_mzs	C20963	compound	Dapdiamide B	0.000191	0.000191	sensitive
S_mzs	C20964	compound	Dapdiamide C	0.00199	0.00199	sensitive
S_mzs	C20966	compound	3-{[(2E)-4-Amino-4-oxobut-2-enoyl]amino}-L-al...	0.000191	0.000191	sensitive
S_mzs	C21070	compound	(4-{4-[2-(gamma-L-Glutamylamino)ethyl]phenoxy...	0.00449	0.00449	sensitive
S_mzs	C21214	compound	Dimethylallyl phosphate	0.00409	0.00409	sensitive
S_mzs	C21510	compound	Nickel-sirohydrochlorin	9.11e-05	9.11e-05	sensitive
S_mzs	C21511	compound	Nickel-sirohydrochlorin a_c-diamide	0.000591	0.000591	sensitive
S_mzs	C21512	compound	15_17(3)-Seco-F430-17(3)-acid	0.00199	0.00199	sensitive
S_mzs	C22053	compound	UDP-N-acetyl-alpha-D-muramoyl-L-alanyl-L-glut...	0.000591	0.000591	sensitive
S_mzs	C22245	compound	UDP-2-acetamido-2-deoxy-alpha-D-galacturonami...	0.00149	0.00149	sensitive
